# Supplementary material for: MuMADS1 and MaOFP1 regulate fruit quality in a tomato ovate mutant
Source: Plant Biotechnol J. 2017 Nov 2;16(5):989–1001. doi: 10.1111/pbi.12843 (PMC5902769; doi:10.1111/pbi.12843)
Supplement: Supplementary file 3 — Table S1 RNA‐Seq analysis. Table S2 Mapped results of RNA‐Seq and reference genome. Table S3 Annotated number of DEGs. Table S4 Analysis of GO classification. Table S5 Analysis of KEGG classification. Table S6 The expression data of the DEGs in different assemblies. Table S7 The DEGs regulated by OVATE, MuMADS1, MaOFP1 and MuMADS1 + MaOFP1. Table S8 The primer sequences used for qRT‐PCR. [file PBI-16-989-s001.xlsx]

## Sheet: Sheet1
Table S1 RNA-Seq analysis
Samples	BMK-ID	Clean reads	Clean bases	GC Content	%≥Q30
M1	T01	27195669	8107380354	0.4242	0.901
M2	T02	29926978	8912344614	0.4216	0.8892
M3	T03	28059131	8337549880	0.426	0.8975
O2	T04	26641624	7945506416	0.4232	0.8879
O3	T05	25642532	7649396928	0.4251	0.8877
O4	T06	29068975	8664164776	0.4227	0.8836
MO3	T07	30215369	9004829038	0.4284	0.8893
MO5	T08	32368649	9651802788	0.4269	0.8904
MO6	T09	32897534	9790517158	0.4225	0.8937
WT-1	T10	26679929	7954345968	0.4276	0.8895
WT-2	T11	23670306	7053100144	0.4293	0.8883
WT-3	T12	25004055	7437698570	0.4305	0.8892
ovate-1	T13	28547535	8501583250	0.4255	0.8903
ovate-2	T14	25573249	7618912052	0.4229	0.887
ovate-3	T15	24568722	7296814380	0.4274	0.8912

## Sheet: Sheet2
Table S2 Mapped results of RNA-Seq and reference genome
BMK-ID	Total Reads	Mapped Reads	Uniq Mapped Reads	Multiple Map Reads	Reads Map to '+'	Reads Map to '-'
T01	54391338	46,568,728 (85.62%)	46,171,059 (84.89%)	397,669 (0.73%)	23,244,572 (42.74%)	23,234,603 (42.72%)
T02	59853956	49,930,618 (83.42%)	49,536,536 (82.76%)	394,082 (0.66%)	24,951,477 (41.69%)	24,929,340 (41.65%)
T03	56118262	47,908,122 (85.37%)	47,553,982 (84.74%)	354,140 (0.63%)	23,939,017 (42.66%)	23,925,055 (42.63%)
T04	53283248	44,987,505 (84.43%)	44,647,030 (83.79%)	340,475 (0.64%)	22,489,832 (42.21%)	22,461,632 (42.16%)
T05	51285064	42,898,487 (83.65%)	42,584,484 (83.03%)	314,003 (0.61%)	21,448,356 (41.82%)	21,410,534 (41.75%)
T06	58137950	48,574,895 (83.55%)	48,207,288 (82.92%)	367,607 (0.63%)	24,288,203 (41.78%)	24,247,110 (41.71%)
T07	60430738	49,777,106 (82.37%)	49,387,951 (81.73%)	389,155 (0.64%)	24,866,281 (41.15%)	24,873,822 (41.16%)
T08	64737298	54,448,206 (84.11%)	54,010,318 (83.43%)	437,888 (0.68%)	27,185,647 (41.99%)	27,207,598 (42.03%)
T09	65795068	55,519,105 (84.38%)	55,100,658 (83.75%)	418,447 (0.64%)	27,736,152 (42.16%)	27,740,822 (42.16%)
T10	53359858	44,344,967 (83.11%)	43,908,714 (82.29%)	436,253 (0.82%)	22,139,217 (41.49%)	22,167,112 (41.54%)
T11	47340612	38,305,790 (80.92%)	37,991,642 (80.25%)	314,148 (0.66%)	19,139,907 (40.43%)	19,146,857 (40.44%)
T12	50008110	41,105,160 (82.20%)	40,732,818 (81.45%)	372,342 (0.74%)	20,522,233 (41.04%)	20,543,340 (41.08%)
T13	57095070	47,518,093 (83.23%)	47,169,173 (82.62%)	348,920 (0.61%)	23,757,221 (41.61%)	23,707,806 (41.52%)
T14	51146498	42,351,803 (82.80%)	41,997,382 (82.11%)	354,421 (0.69%)	21,165,349 (41.38%)	21,114,132 (41.28%)
T15	49137444	40,434,662 (82.29%)	40,092,845 (81.59%)	341,817 (0.70%)	20,192,418 (41.09%)	20,158,104 (41.02%)

## Sheet: Sheet3
Table S3 Annotated number of differentially expressed genes
DEG Set	Total	COG	GO	KEGG	KOG	NR	Swiss-Prot	eggNOG
WT vs. MuMADS1 transformants	811	321	639	273	428	811	632	790
WT vs. MaOFP1 transformants	878	351	688	289	447	878	680	851
WT vs. MuMADS1+MaOFP1transformants	270	124	225	88	140	270	228	258
WT vs. ovate	1362	557	1077	479	708	1361	1053	1325
ovate vs. MuMADS1 transformants	79	23	55	23	23	79	54	73
ovate vs. MaOFP1 transformants	334	128	271	113	158	334	261	323
ovate vs. MuMADS1+MaOFP1transformants	519	189	422	165	232	519	405	507
Total	4253	1693	3377	1430	2136	4252	3313	4127
New genes	437	63	147	73	176	429	169	348

## Sheet: Sheet4
Table S4 Analysis of gene ontology (GO) classification
WT vs. ovate
#GO_classify1	GO_classify2	All gene	DE gene	%
#Total_gene		23151	47	0.00203015
CC	extracellular region	2311	12	0.00519256
CC	cell	19038	45	0.00236369
CC	nucleoid	57	0	0
CC	membrane	9529	21	0.0022038
CC	virion	4	0	0
CC	cell junction	2691	8	0.00297287
CC	extracellular matrix	47	1	0.0212766
CC	membrane-enclosed lumen	763	0	0
CC	macromolecular complex	3246	7	0.0021565
CC	organelle	16404	41	0.00249939
CC	extracellular matrix part	15	0	0
CC	extracellular region part	119	1	0.00840336
CC	organelle part	7396	26	0.00351541
CC	virion part	4	0	0
CC	membrane part	3312	6	0.00181159
CC	cell part	19370	46	0.00237481
MF	protein binding transcription factor activity	97	0	0
MF	nucleic acid binding transcription factor activity	1578	5	0.00316857
MF	catalytic activity	11916	39	0.00327291
MF	receptor activity	378	0	0
MF	guanyl-nucleotide exchange factor activity	29	0	0
MF	structural molecule activity	641	0	0
MF	transporter activity	1753	2	0.0011409
MF	binding	13344	32	0.00239808
MF	electron carrier activity	460	1	0.00217391
MF	antioxidant activity	223	0	0
MF	channel regulator activity	1	0	0
MF	metallochaperone activity	13	0	0
MF	enzyme regulator activity	392	2	0.00510204
MF	protein tag	5	0	0
MF	translation regulator activity	10	0	0
MF	nutrient reservoir activity	53	0	0
MF	molecular transducer activity	633	1	0.00157978
BP	reproduction	1694	1	0.000590319
BP	cell killing	37	0	0
BP	immune system process	2514	10	0.00397772
BP	metabolic process	17838	47	0.00263482
BP	cellular process	18769	45	0.00239757
BP	reproductive process	6168	14	0.00226978
BP	biological adhesion	178	0	0
BP	signaling	4275	13	0.00304094
BP	multicellular organismal process	8309	16	0.00192562
BP	developmental process	10080	24	0.00238095
BP	growth	2978	6	0.00201478
BP	locomotion	81	0	0
BP	single-organism process	17721	45	0.00253936
BP	biological phase	35	0	0
BP	rhythmic process	366	1	0.00273224
BP	response to stimulus	13851	41	0.00296008
BP	localization	7570	20	0.00264201
BP	multi-organism process	5210	13	0.0024952
BP	biological regulation	11757	32	0.00272178
BP	cellular component organization or biogenesis	9286	24	0.00258454
WT vs. MuMADS1 transformants
#GO_classify1	GO_classify2	All gene	DE gene	%
#Total_gene		23151	37	0.0015982
CC	extracellular region	2311	11	0.00475984
CC	cell	19038	36	0.00189095
CC	nucleoid	57	0	0
CC	membrane	9529	15	0.00157414
CC	virion	4	0	0
CC	cell junction	2691	5	0.00185805
CC	extracellular matrix	47	0	0
CC	membrane-enclosed lumen	763	1	0.00131062
CC	macromolecular complex	3246	9	0.00277264
CC	organelle	16404	32	0.00195074
CC	extracellular matrix part	15	0	0
CC	extracellular region part	119	0	0
CC	organelle part	7396	20	0.00270416
CC	virion part	4	0	0
CC	membrane part	3312	5	0.00150966
CC	cell part	19370	37	0.00191017
MF	protein binding transcription factor activity	97	0	0
MF	nucleic acid binding transcription factor activity	1578	3	0.00190114
MF	catalytic activity	11916	31	0.00260154
MF	receptor activity	378	0	0
MF	guanyl-nucleotide exchange factor activity	29	0	0
MF	structural molecule activity	641	0	0
MF	transporter activity	1753	2	0.0011409
MF	binding	13344	27	0.00202338
MF	electron carrier activity	460	0	0
MF	antioxidant activity	223	0	0
MF	channel regulator activity	1	0	0
MF	metallochaperone activity	13	0	0
MF	enzyme regulator activity	392	2	0.00510204
MF	protein tag	5	0	0
MF	translation regulator activity	10	0	0
MF	nutrient reservoir activity	53	0	0
MF	molecular transducer activity	633	1	0.00157978
BP	reproduction	1694	1	0.000590319
BP	cell killing	37	0	0
BP	immune system process	2514	8	0.00318218
BP	metabolic process	17838	37	0.00207422
BP	cellular process	18769	35	0.00186478
BP	reproductive process	6168	11	0.0017834
BP	biological adhesion	178	0	0
BP	signaling	4275	10	0.00233918
BP	multicellular organismal process	8309	15	0.00180527
BP	developmental process	10080	23	0.00228175
BP	growth	2978	10	0.00335796
BP	locomotion	81	0	0
BP	single-organism process	17721	35	0.00197506
BP	biological phase	35	0	0
BP	rhythmic process	366	1	0.00273224
BP	response to stimulus	13851	32	0.0023103
BP	localization	7570	14	0.00184941
BP	multi-organism process	5210	10	0.00191939
BP	biological regulation	11757	22	0.00187123
BP	cellular component organization or biogenesis	9286	23	0.00247685
WT vs. MaOFP1 transformants		All gene	DE gene	%
#Total_gene		23151	34	0.00146862
CC	extracellular region	2311	9	0.00389442
CC	cell	19038	33	0.00173338
CC	nucleoid	57	0	0
CC	membrane	9529	15	0.00157414
CC	virion	4	0	0
CC	cell junction	2691	5	0.00185805
CC	extracellular matrix	47	1	0.0212766
CC	membrane-enclosed lumen	763	0	0
CC	macromolecular complex	3246	5	0.00154036
CC	organelle	16404	29	0.00176786
CC	extracellular matrix part	15	0	0
CC	extracellular region part	119	1	0.00840336
CC	organelle part	7396	17	0.00229854
CC	virion part	4	0	0
CC	membrane part	3312	2	0.000603865
CC	cell part	19370	34	0.00175529
MF	protein binding transcription factor activity	97	0	0
MF	nucleic acid binding transcription factor activity	1578	3	0.00190114
MF	catalytic activity	11916	29	0.0024337
MF	receptor activity	378	0	0
MF	guanyl-nucleotide exchange factor activity	29	0	0
MF	structural molecule activity	641	0	0
MF	transporter activity	1753	1	0.000570451
MF	binding	13344	27	0.00202338
MF	electron carrier activity	460	0	0
MF	antioxidant activity	223	0	0
MF	channel regulator activity	1	0	0
MF	metallochaperone activity	13	0	0
MF	enzyme regulator activity	392	1	0.00255102
MF	protein tag	5	0	0
MF	translation regulator activity	10	0	0
MF	nutrient reservoir activity	53	0	0
MF	molecular transducer activity	633	0	0
BP	reproduction	1694	3	0.00177096
BP	cell killing	37	0	0
BP	immune system process	2514	8	0.00318218
BP	metabolic process	17838	34	0.00190604
BP	cellular process	18769	33	0.00175822
BP	reproductive process	6168	16	0.00259403
BP	biological adhesion	178	0	0
BP	signaling	4275	11	0.0025731
BP	multicellular organismal process	8309	16	0.00192562
BP	developmental process	10080	24	0.00238095
BP	growth	2978	9	0.00302216
BP	locomotion	81	0	0
BP	single-organism process	17721	33	0.0018622
BP	biological phase	35	0	0
BP	rhythmic process	366	0	0
BP	response to stimulus	13851	31	0.00223811
BP	localization	7570	17	0.00224571
BP	multi-organism process	5210	12	0.00230326
BP	biological regulation	11757	25	0.00212639
BP	cellular component organization or biogenesis	9286	20	0.00215378
WT vs. MuMADS1+MaOFP1 transformants		All gene	DE gene	%
#Total_gene		23151	20	0.00212639
CC	extracellular region	2311	4	0.00215378
CC	cell	19038	17	0.000892951
CC	nucleoid	57	0	0
CC	membrane	9529	6	0.000629657
CC	virion	4	0	0
CC	cell junction	2691	2	0.000743218
CC	extracellular matrix	47	0	0
CC	membrane-enclosed lumen	763	0	0
CC	macromolecular complex	3246	2	0.000616143
CC	organelle	16404	16	0.000975372
CC	extracellular matrix part	15	0	0
CC	extracellular region part	119	0	0
CC	organelle part	7396	7	0.000946458
CC	virion part	4	0	0
CC	membrane part	3312	2	0.000603865
CC	cell part	19370	17	0.000877646
MF	protein binding transcription factor activity	97	0	0
MF	nucleic acid binding transcription factor activity	1578	1	0.000633714
MF	catalytic activity	11916	17	0.00142665
MF	receptor activity	378	0	0
MF	guanyl-nucleotide exchange factor activity	29	0	0
MF	structural molecule activity	641	0	0
MF	transporter activity	1753	1	0.000570451
MF	binding	13344	13	0.000974221
MF	electron carrier activity	460	1	0.00217391
MF	antioxidant activity	223	0	0
MF	channel regulator activity	1	0	0
MF	metallochaperone activity	13	0	0
MF	enzyme regulator activity	392	1	0.00255102
MF	protein tag	5	0	0
MF	translation regulator activity	10	0	0
MF	nutrient reservoir activity	53	0	0
MF	molecular transducer activity	633	0	0
BP	reproduction	1694	0	0
BP	cell killing	37	0	0
BP	immune system process	2514	6	0.00238663
BP	metabolic process	17838	20	0.0011212
BP	cellular process	18769	20	0.00106559
BP	reproductive process	6168	6	0.000972763
BP	biological adhesion	178	0	0
BP	signaling	4275	10	0.00233918
BP	multicellular organismal process	8309	6	0.000722109
BP	developmental process	10080	11	0.00109127
BP	growth	2978	4	0.00134318
BP	locomotion	81	0	0
BP	single-organism process	17721	20	0.0011286
BP	biological phase	35	0	0
BP	rhythmic process	366	0	0
BP	response to stimulus	13851	18	0.00129955
BP	localization	7570	8	0.0010568
BP	multi-organism process	5210	11	0.00211132
BP	biological regulation	11757	14	0.00119078
BP	cellular component organization or biogenesis	9286	12	0.00129227
ovate vs. MuMADS1 transformants
zero
ovate vs. MaOFP1 transformants
#GO_classify1	GO_classify2	All gene	DE gene	%
#Total_gene		23151	6	0.000259168
CC	extracellular region	2311	3	0.00129814
CC	cell	19038	5	0.000262633
CC	nucleoid	57	0	0
CC	membrane	9529	2	0.000209886
CC	virion	4	0	0
CC	cell junction	2691	2	0.000743218
CC	extracellular matrix	47	1	0.0212766
CC	membrane-enclosed lumen	763	0	0
CC	macromolecular complex	3246	0	0
CC	organelle	16404	3	0.000182882
CC	extracellular matrix part	15	0	0
CC	extracellular region part	119	1	0.00840336
CC	organelle part	7396	2	0.000270416
CC	virion part	4	0	0
CC	membrane part	3312	0	0
CC	cell part	19370	6	0.000309757
MF	protein binding transcription factor activity	97	0	0
MF	nucleic acid binding transcription factor activity	1578	0	0
MF	catalytic activity	11916	6	0.000503525
MF	receptor activity	378	0	0
MF	guanyl-nucleotide exchange factor activity	29	0	0
MF	structural molecule activity	641	0	0
MF	transporter activity	1753	0	0
MF	binding	13344	4	0.00029976
MF	electron carrier activity	460	0	0
MF	antioxidant activity	223	0	0
MF	channel regulator activity	1	0	0
MF	metallochaperone activity	13	0	0
MF	enzyme regulator activity	392	0	0
MF	protein tag	5	0	0
MF	translation regulator activity	10	0	0
MF	nutrient reservoir activity	53	0	0
MF	molecular transducer activity	633	0	0
BP	reproduction	1694	0	0
BP	cell killing	37	0	0
BP	immune system process	2514	0	0
BP	metabolic process	17838	6	0.000336361
BP	cellular process	18769	5	0.000266397
BP	reproductive process	6168	4	0.000648508
BP	biological adhesion	178	0	0
BP	signaling	4275	1	0.000233918
BP	multicellular organismal process	8309	2	0.000240703
BP	developmental process	10080	4	0.000396825
BP	growth	2978	0	0
BP	locomotion	81	0	0
BP	single-organism process	17721	5	0.000282151
BP	biological phase	35	0	0
BP	rhythmic process	366	0	0
BP	response to stimulus	13851	4	0.000288788
BP	localization	7570	3	0.000396301
BP	multi-organism process	5210	1	0.000191939
BP	biological regulation	11757	2	0.000170111
BP	cellular component organization or biogenesis	9286	2	0.000215378
ovate vs. MuMADS1+MaOFP1 transformants
#GO_classify1	GO_classify2	All gene	DE gene	%
#Total_gene		23151	22	0.000950283
CC	extracellular region	2311	3	0.00129814
CC	cell	19038	21	0.00110306
CC	nucleoid	57	0	0
CC	membrane	9529	6	0.000629657
CC	virion	4	0	0
CC	cell junction	2691	3	0.00111483
CC	extracellular matrix	47	0	0
CC	membrane-enclosed lumen	763	0	0
CC	macromolecular complex	3246	1	0.000308071
CC	organelle	16404	16	0.000975372
CC	extracellular matrix part	15	0	0
CC	extracellular region part	119	0	0
CC	organelle part	7396	7	0.000946458
CC	virion part	4	0	0
CC	membrane part	3312	1	0.000301932
CC	cell part	19370	22	0.00113578
MF	protein binding transcription factor activity	97	0	0
MF	nucleic acid binding transcription factor activity	1578	3	0.00190114
MF	catalytic activity	11916	18	0.00151057
MF	receptor activity	378	0	0
MF	guanyl-nucleotide exchange factor activity	29	0	0
MF	structural molecule activity	641	0	0
MF	transporter activity	1753	1	0.000570451
MF	binding	13344	17	0.00127398
MF	electron carrier activity	460	1	0.00217391
MF	antioxidant activity	223	0	0
MF	channel regulator activity	1	0	0
MF	metallochaperone activity	13	0	0
MF	enzyme regulator activity	392	0	0
MF	protein tag	5	0	0
MF	translation regulator activity	10	0	0
MF	nutrient reservoir activity	53	0	0
MF	molecular transducer activity	633	0	0
BP	reproduction	1694	1	0.000590319
BP	cell killing	37	0	0
BP	immune system process	2514	6	0.00238663
BP	metabolic process	17838	22	0.00123332
BP	cellular process	18769	21	0.00111887
BP	reproductive process	6168	5	0.000810636
BP	biological adhesion	178	0	0
BP	signaling	4275	6	0.00140351
BP	multicellular organismal process	8309	6	0.000722109
BP	developmental process	10080	13	0.00128968
BP	growth	2978	3	0.00100739
BP	locomotion	81	0	0
BP	single-organism process	17721	21	0.00118503
BP	biological phase	35	0	0
BP	rhythmic process	366	1	0.00273224
BP	response to stimulus	13851	21	0.00151614
BP	localization	7570	9	0.0011889
BP	multi-organism process	5210	8	0.00153551
BP	biological regulation	11757	12	0.00102067
BP	cellular component organization or biogenesis	9286	10	0.00107689

## Sheet: Sheet5
Table S5 Analysis of KEGG classification
WT vs. ovate
#KEGG_n	272	KEGG_N	6191
#Pathway	ko_ID	DEG	Gene	DEG_all	Gene_all
Starch and sucrose metabolism	ko00500	28	253	272	6191	Solyc01g091200.2;Solyc01g104950.2;Solyc02g067080.2;Solyc02g089440.2;Solyc02g091490.2;Solyc03g006870.2;Solyc03g065340.2;Solyc03g083090.2;Solyc03g119080.2;Solyc04g009630.2;Solyc04g015560.2;Solyc04g072920.2;Solyc04g081400.2;Solyc05g012510.2;Solyc05g050990.1;Solyc06g083310.2;Solyc07g017600.2;Solyc07g042830.2;Solyc07g055930.2;Solyc07g063880.2;Solyc07g064170.2;Solyc07g064180.2;Solyc08g075530.2;Solyc09g…	K08679+K15920+K00012+K13648+K00847+K01835+K00688+K00703+K05350+K01187+K05349+K01087+K00844+K00688+K08679+K13648+K01051+K00703+K13648+K01188+K01051+K01051+K01187+K01193+K00688+K00696+K00695+K08679
Carbon metabolism	ko01200	25	288	272	6191	Solyc01g094790.2;Solyc01g097920.2;Solyc01g106010.2;Solyc02g062340.2;Solyc02g063150.2;Solyc03g034220.2;Solyc03g044200.2;Solyc04g009030.2;Solyc04g011510.2;Solyc04g081400.2;Solyc05g013380.2;Solyc05g024160.2;Solyc05g052600.2;Solyc05g053100.2;Solyc07g005390.2;Solyc07g062530.2;Solyc08g065220.2;Solyc08g076220.2;Solyc09g011810.2;Solyc10g085550.1;Solyc10g086730.1;Solyc11g007690.1;Solyc11g008870.1;Solyc11g…	K13034+K01738+K03841+K01623+K01602+K01602+K00121+K05298+K01803+K00844+K14272+K00162+K01100+K00382+K00131+K01595+K00281+K00855+K03841+K01689+K03841+K00873+K00297+K00627+K01595
Plant hormone signal transduction	ko04075	21	379	272	6191	Solyc01g005440.2;Solyc01g095700.2;Solyc01g096340.2;Solyc01g103600.2;Solyc03g006070.2;Solyc03g006960.2;Solyc03g007310.2;Solyc03g118540.2;Solyc04g076850.2;Solyc05g050280.2;Solyc05g056550.2;Solyc06g053840.2;Solyc06g082640.2;Solyc08g005050.2;Solyc08g008380.2;Solyc08g021820.2;Solyc08g076930.1;Solyc09g008170.1;Solyc09g065850.2;Solyc09g074270.2;Solyc12g007230.1	K13464+K14496+K14488+K13464+K14502+K14497+K14496+K13464+K14484+K14506+K14498+K14484+K14502+K13422+K14486+K14484+K13422+K14488+K14484+K14493+K14484
Glycolysis / Gluconeogenesis	ko00010	15	146	272	6191	Solyc01g106010.2;Solyc02g062340.2;Solyc03g006870.2;Solyc03g044200.2;Solyc04g011510.2;Solyc04g081400.2;Solyc05g024160.2;Solyc05g053100.2;Solyc07g005390.2;Solyc08g081930.2;Solyc09g011810.2;Solyc10g085550.1;Solyc10g086730.1;Solyc11g007690.1;Solyc11g017250.1	K03841+K01623+K01835+K00121+K01803+K00844+K00162+K00382+K00131+K01792+K03841+K01689+K03841+K00873+K00627
Photosynthesis	ko00195	15	180	272	6191	Solyc02g069450.2;Solyc02g079950.2;Solyc02g080540.1;Solyc02g083810.2;Solyc02g090030.2;Solyc06g060340.2;Solyc06g074200.2;Solyc06g082940.2;Solyc06g083680.2;Solyc07g044860.2;Solyc07g066150.1;Solyc09g064500.2;Solyc10g044520.1;Solyc12g005060.1;Solyc12g056830.1	K02694+K08901+K02115+K02641+K02716+K03542+K14332+K02699+K02693+K02717+K08905+K08903+K02639+K02115+K02113
Biosynthesis of amino acids	ko01230	14	260	272	6191	Solyc01g080280.2;Solyc01g094790.2;Solyc01g097920.2;Solyc02g062340.2;Solyc03g083440.2;Solyc04g011510.2;Solyc05g013380.2;Solyc06g053400.2;Solyc06g074530.1;Solyc09g090900.2;Solyc10g085550.1;Solyc11g007690.1;Solyc12g035190.1;Solyc12g043020.1	K01915+K13034+K01738+K01623+K00264+K01803+K14272+K01649+K05359+K01703+K01689+K00873+K00766+K01687
Carbon fixation in photosynthetic organisms	ko00710	13	95	272	6191	Solyc01g106010.2;Solyc02g062340.2;Solyc02g063150.2;Solyc03g034220.2;Solyc04g009030.2;Solyc04g011510.2;Solyc05g013380.2;Solyc05g052600.2;Solyc07g062530.2;Solyc08g076220.2;Solyc09g011810.2;Solyc10g086730.1;Solyc12g014250.1	K03841+K01623+K01602+K01602+K05298+K01803+K14272+K01100+K01595+K00855+K03841+K03841+K01595
Amino sugar and nucleotide sugar metabolism	ko00520	13	140	272	6191	Solyc01g081610.2;Solyc01g091200.2;Solyc01g104950.2;Solyc02g067080.2;Solyc02g089440.2;Solyc02g091490.2;Solyc03g006870.2;Solyc04g081400.2;Solyc05g050990.1;Solyc06g083310.2;Solyc07g016160.2;Solyc07g055930.2;Solyc12g010540.1	K12373+K08679+K15920+K00012+K13648+K00847+K01835+K00844+K08679+K13648+K12446+K13648+K08679
Photosynthesis - antenna proteins	ko00196	10	33	272	6191	Solyc02g071030.1;Solyc03g005760.1;Solyc03g005770.1;Solyc06g063370.2;Solyc07g022900.2;Solyc07g047850.2;Solyc07g063600.2;Solyc09g014520.2;Solyc10g006230.2;Solyc12g009200.1	K08912+K08912+K08912+K08916+K08911+K08913+K08914+K08915+K08908+K08908
Ribosome	ko03010	9	465	272	6191	Solyc01g057830.2;Solyc02g086730.1;Solyc06g005110.2;Solyc06g051200.2;Solyc08g074710.1;Solyc08g078010.2;Solyc10g083740.1;Solyc12g014390.1;Solyc12g098890.1	K02945+K02935+K02973+K02906+K02878+K02884+K02896+K02871+K02881
Spliceosome	ko03040	9	219	272	6191	Solyc01g008970.2;Solyc01g080650.2;Solyc02g068480.2;Solyc03g007850.1;Solyc06g005450.1;Solyc09g005980.2;Solyc09g011420.2;Solyc10g086410.2;Solyc11g066830.1	K12741+K12900+K12847+K12869+K03283+K12896+K12845+K03283+K12836
Fatty acid metabolism	ko01212	9	116	272	6191	Solyc01g006450.2;Solyc03g097470.2;Solyc05g054490.2;Solyc06g071070.1;Solyc08g082280.2;Solyc10g078740.1;Solyc11g008680.1;Solyc12g056940.1;Tomato_newGene_2315	K00208+K00648+K10258+K00059+K01897+K00208+K03921+K11262+K09458
Pyruvate metabolism	ko00620	9	110	272	6191	Solyc05g024160.2;Solyc05g053100.2;Solyc06g053400.2;Solyc07g062530.2;Solyc11g007690.1;Solyc11g017250.1;Solyc11g069040.2;Solyc12g014250.1;Solyc12g056940.1	K00162+K00382+K01649+K01595+K00873+K00627+K01759+K01595+K11262
Ribosome biogenesis in eukaryotes	ko03008	9	108	272	6191	Solyc01g110000.2;Solyc03g025270.2;Solyc03g112820.2;Solyc06g005200.2;Solyc06g083520.2;Solyc09g011420.2;Solyc10g084160.1;Solyc11g011780.1;Solyc11g071770.1	K14573+K14563+K14559+K03539+K14538+K12845+K14570+K07562+K14536
Glyoxylate and dicarboxylate metabolism	ko00630	8	78	272	6191	Solyc01g080280.2;Solyc01g099420.1;Solyc01g111630.2;Solyc02g063150.2;Solyc03g034220.2;Solyc05g013380.2;Solyc06g061070.2;Solyc11g008620.1	K01915+K03781+K15893+K01602+K01602+K14272+K02437+K01091
Phenylpropanoid biosynthesis	ko00940	8	237	272	6191	Solyc02g080530.2;Solyc03g119080.2;Solyc04g015560.2;Solyc07g063880.2;Solyc10g078240.1;Solyc10g086180.1;Solyc11g011340.1;Solyc11g069050.1	K00430+K05350+K05349+K01188+K09754+K10775+K00083+K01904
Porphyrin and chlorophyll metabolism	ko00860	8	51	272	6191	Solyc01g102410.2;Solyc03g115980.1;Solyc03g118240.2;Solyc04g015490.2;Solyc06g053980.2;Solyc10g008740.2;Solyc10g077040.1;Solyc12g013710.1	K01885+K10960+K03428+K03404+K08099+K03405+K04035+K00218
Fatty acid biosynthesis	ko00061	8	67	272	6191	Solyc01g006450.2;Solyc03g097470.2;Solyc06g071070.1;Solyc08g082280.2;Solyc10g078740.1;Solyc11g008680.1;Solyc12g056940.1;Tomato_newGene_2315	K00208+K00648+K00059+K01897+K00208+K03921+K11262+K09458
Glycine, serine and threonine metabolism	ko00260	8	74	272	6191	Solyc01g111630.2;Solyc05g013380.2;Solyc05g053100.2;Solyc06g061070.2;Solyc06g071290.2;Solyc08g065220.2;Solyc08g079430.2;Solyc09g075920.1	K15893+K14272+K00382+K02437+K00130+K00281+K00276+K00276
Endocytosis	ko04144	7	193	272	6191	Solyc01g091460.2;Solyc02g083340.2;Solyc05g055170.2;Solyc06g005450.1;Solyc07g064910.2;Solyc10g086410.2;Solyc12g014460.1	K18442+K01115+K12198+K03283+K12483+K03283+K12483
Protein processing in endoplasmic reticulum	ko04141	7	274	272	6191	Solyc03g007890.2;Solyc06g005450.1;Solyc07g056390.2;Solyc08g078700.2;Solyc10g086410.2;Solyc10g086680.1;Solyc12g010670.1	K04079+K03283+K10950+K13993+K03283+K13993+K10666
Fructose and mannose metabolism	ko00051	7	67	272	6191	Solyc01g106010.2;Solyc02g062340.2;Solyc02g091490.2;Solyc04g011510.2;Solyc04g081400.2;Solyc09g011810.2;Solyc10g086730.1	K03841+K01623+K00847+K01803+K00844+K03841+K03841
Galactose metabolism	ko00052	7	66	272	6191	Solyc03g006870.2;Solyc04g009630.2;Solyc04g081400.2;Solyc06g050130.2;Solyc07g065980.2;Solyc08g075530.2;Solyc09g010080.2	K01835+K01187+K00844+K07407+K06617+K01187+K01193
Plant-pathogen interaction	ko04626	7	211	272	6191	Solyc02g088090.1;Solyc03g007890.2;Solyc03g114110.2;Solyc03g117490.2;Solyc05g050750.1;Solyc05g052050.1;Solyc10g081740.1	K02183+K04079+K05391+K00864+K13448+K13432+K13412
Pentose phosphate pathway	ko00030	7	59	272	6191	Solyc01g106010.2;Solyc02g062340.2;Solyc03g006870.2;Solyc07g005390.2;Solyc07g062070.2;Solyc09g011810.2;Solyc10g086730.1	K03841+K01623+K01835+K00131+K00852+K03841+K03841
Purine metabolism	ko00230	6	239	272	6191	Solyc01g089970.2;Solyc02g078400.2;Solyc03g006870.2;Solyc06g054250.2;Solyc09g083410.2;Solyc11g007690.1	K00940+K01466+K01835+K03787+K18151+K00873
mRNA surveillance pathway	ko03015	6	143	272	6191	Solyc02g083940.2;Solyc05g055530.2;Solyc06g065690.2;Solyc11g012470.1;Solyc12g006180.1;Solyc12g014600.1	K14962+K11584+K11584+K14411+K14411+K14411
Pentose and glucuronate interconversions	ko00040	6	138	272	6191	Solyc02g067080.2;Solyc04g077030.2;Solyc06g083580.2;Solyc07g017600.2;Solyc07g064170.2;Solyc07g064180.2	K00012+K00854+K01728+K01051+K01051+K01051
Glutathione metabolism	ko00480	6	122	272	6191	Solyc04g009530.2;Solyc07g056430.2;Solyc07g056470.2;Solyc07g056510.2;Solyc09g011580.2;Solyc10g084400.1	K00799+K00799+K00799+K00799+K00799+K00799
Oxidative phosphorylation	ko00190	5	325	272	6191	Solyc02g080540.1;Solyc03g113400.2;Solyc10g051350.1;Solyc12g005060.1;Solyc12g056830.1	K02115+K01535+K03941+K02115+K02113
Phenylalanine metabolism	ko00360	5	190	272	6191	Solyc02g080530.2;Solyc08g079430.2;Solyc09g075920.1;Solyc10g086180.1;Solyc11g069050.1	K00430+K00276+K00276+K10775+K01904
Alanine, aspartate and glutamate metabolism	ko00250	5	56	272	6191	Solyc01g080280.2;Solyc03g083440.2;Solyc05g013380.2;Solyc05g052100.2;Solyc12g006470.1	K01915+K00264+K14272+K00261+K16871
Valine, leucine and isoleucine degradation	ko00280	4	84	272	6191	Solyc02g022930.2;Solyc05g053100.2;Solyc05g056480.2;Solyc06g059840.2	K00020+K00382+K00166+K00166
Ubiquinone and other terpenoid-quinone biosynthesis	ko00130	4	43	272	6191	Solyc01g105460.2;Solyc03g005230.2;Solyc05g005180.2;Solyc11g069050.1	K02548+K12502+K01661+K01904
Cyanoamino acid metabolism	ko00460	4	50	272	6191	Solyc01g094790.2;Solyc03g119080.2;Solyc04g015560.2;Solyc07g063880.2	K13034+K05350+K05349+K01188
Glycosylphosphatidylinositol(GPI)-anchor biosynthesis	ko00563	4	26	272	6191	Solyc04g017700.2;Solyc08g082840.1;Solyc11g010550.1;Tomato_newGene_120	K03860+K03857+K05310+K05286
Sulfur metabolism	ko00920	4	40	272	6191	Solyc01g094790.2;Solyc01g097920.2;Solyc02g078860.2;Solyc12g013560.1	K13034+K01738+K01082+K01082
Glycosaminoglycan degradation	ko00531	4	19	272	6191	Solyc01g081610.2;Solyc03g115500.2;Solyc07g007550.2;Solyc11g040150.1	K12373+K07964+K07964+K10532
Biotin metabolism	ko00780	4	25	272	6191	Solyc01g006450.2;Solyc06g071070.1;Solyc10g078740.1;Tomato_newGene_2315	K00208+K00059+K00208+K09458
beta-Alanine metabolism	ko00410	4	71	272	6191	Solyc03g031880.2;Solyc08g079430.2;Solyc09g061680.2;Solyc09g075920.1	K17839+K00276+K01918+K00276
Carotenoid biosynthesis	ko00906	4	44	272	6191	Solyc01g009230.2;Solyc02g090890.2;Solyc04g050930.2;Solyc08g016720.1	K09842+K09838+K09839+K09840
Arginine and proline metabolism	ko00330	4	96	272	6191	Solyc01g080280.2;Solyc03g031880.2;Solyc04g081930.2;Solyc05g052100.2	K01915+K17839+K00472+K00261
2-Oxocarboxylic acid metabolism	ko01210	4	67	272	6191	Solyc05g013380.2;Solyc06g053400.2;Solyc09g090900.2;Solyc12g043020.1	K14272+K01649+K01703+K01687
Citrate cycle (TCA cycle)	ko00020	3	60	272	6191	Solyc05g024160.2;Solyc05g053100.2;Solyc11g017250.1	K00162+K00382+K00627
Biosynthesis of unsaturated fatty acids	ko01040	3	54	272	6191	Solyc05g054490.2;Solyc06g071070.1;Solyc11g008680.1	K10258+K00059+K03921
Cysteine and methionine metabolism	ko00270	3	110	272	6191	Solyc01g094790.2;Solyc01g097920.2;Solyc02g081190.2	K13034+K01738+K05933
ABC transporters	ko02010	3	37	272	6191	Solyc02g087870.2;Solyc03g117540.2;Solyc12g098840.1	K05658+K05674+K05658
Homologous recombination	ko03440	3	96	272	6191	Solyc06g050510.2;Solyc07g017540.2;Solyc08g075840.2	K10875+K04482+K07466
Glycerophospholipid metabolism	ko00564	3	102	272	6191	Solyc02g068360.2;Solyc02g083340.2;Solyc04g072020.2	K13511+K01115+K14156
Glycerolipid metabolism	ko00561	3	75	272	6191	Solyc01g094170.2;Solyc03g117490.2;Solyc06g050130.2	K09480+K00864+K07407
Pyrimidine metabolism	ko00240	3	215	272	6191	Solyc01g089970.2;Solyc06g054250.2;Solyc09g011300.2	K00940+K03787+K00761
Nitrogen metabolism	ko00910	3	37	272	6191	Solyc01g080280.2;Solyc03g083440.2;Solyc05g052100.2	K01915+K00264+K00261
Nucleotide excision repair	ko03420	3	73	272	6191	Solyc01g099310.2;Solyc03g115580.2;Solyc08g075840.2	K06634+K10849+K07466
Peroxisome	ko04146	3	108	272	6191	Solyc01g099420.1;Solyc08g082280.2;Solyc11g066390.1	K03781+K01897+K04565
Regulation of autophagy	ko04140	3	42	272	6191	Solyc02g036380.2;Solyc06g068450.1;Solyc11g062410.1	K08339+K07198+K07198
Valine, leucine and isoleucine biosynthesis	ko00290	3	29	272	6191	Solyc06g053400.2;Solyc09g090900.2;Solyc12g043020.1	K01649+K01703+K01687
Terpenoid backbone biosynthesis	ko00900	3	59	272	6191	Solyc03g115980.1;Solyc04g079960.1;Solyc08g081570.2	K10960+K13789+K01770
Tyrosine metabolism	ko00350	3	57	272	6191	Solyc03g044200.2;Solyc08g079430.2;Solyc09g075920.1	K00121+K00276+K00276
RNA transport	ko03013	3	199	272	6191	Solyc06g005200.2;Solyc06g074400.2;Solyc11g011780.1	K03539+K18213+K07562
RNA degradation	ko03018	3	154	272	6191	Solyc03g120850.2;Solyc09g074090.2;Solyc10g085550.1	K04077+K03679+K01689
Ubiquitin mediated proteolysis	ko04120	2	190	272	6191	Solyc04g063380.2;Solyc06g051980.2	K03875+K04506
One carbon pool by folate	ko00670	2	19	272	6191	Solyc04g071700.2;Solyc11g008870.1	K01934+K00297
Other glycan degradation	ko00511	2	15	272	6191	Solyc01g081610.2;Solyc02g083700.2	K12373+K01191
Inositol phosphate metabolism	ko00562	2	81	272	6191	Solyc04g011510.2;Solyc04g079820.2	K01803+K01106
Phenylalanine, tyrosine and tryptophan biosynthesis	ko00400	2	56	272	6191	Solyc06g074530.1;Solyc12g035190.1	K05359+K00766
Nicotinate and nicotinamide metabolism	ko00760	2	23	272	6191	Solyc01g068630.2;Solyc06g054250.2	K18551+K03787
Tropane, piperidine and pyridine alkaloid biosynthesis	ko00960	2	39	272	6191	Solyc08g079430.2;Solyc09g075920.1	K00276+K00276
N-Glycan biosynthesis	ko00510	2	46	272	6191	Solyc05g013580.2;Solyc12g035470.1	K00737+K00737
Isoquinoline alkaloid biosynthesis	ko00950	2	26	272	6191	Solyc08g079430.2;Solyc09g075920.1	K00276+K00276
Phosphatidylinositol signaling system	ko04070	2	83	272	6191	Solyc02g088090.1;Solyc04g079820.2	K02183+K01106
Histidine metabolism	ko00340	2	44	272	6191	Solyc08g066250.2;Solyc08g068630.2	K01590+K01590
SNARE interactions in vesicular transport	ko04130	2	49	272	6191	Solyc06g008520.2;Solyc09g089630.2	K08504+K08504
Circadian rhythm - plant	ko04712	2	50	272	6191	Solyc04g074180.2;Solyc10g044670.1	K12118+K12120
Fatty acid degradation	ko00071	2	71	272	6191	Solyc03g044200.2;Solyc08g082280.2	K00121+K01897
Pantothenate and CoA biosynthesis	ko00770	2	33	272	6191	Solyc09g061680.2;Solyc12g043020.1	K01918+K01687
Phagosome	ko04145	2	100	272	6191	Solyc02g087880.2;Solyc10g080940.1	K07374+K07375
Glycosphingolipid biosynthesis - globo series	ko00603	2	9	272	6191	Solyc01g081610.2;Solyc06g050130.2	K12373+K07407
Basal transcription factors	ko03022	2	43	272	6191	Solyc01g099310.2;Solyc06g062890.2	K06634+K03126
Sphingolipid metabolism	ko00600	2	32	272	6191	Solyc03g006630.2;Solyc06g050130.2	K04718+K07407
Cutin, suberine and wax biosynthesis	ko00073	1	36	272	6191	Solyc06g062600.2	K15403
Stilbenoid, diarylheptanoid and gingerol biosynthesis	ko00945	1	50	272	6191	Solyc10g078240.1	K09754
Tryptophan metabolism	ko00380	1	47	272	6191	Solyc01g099420.1	K03781
Thiamine metabolism	ko00730	1	10	272	6191	Solyc07g064160.2	K03146
Flavonoid biosynthesis	ko00941	1	64	272	6191	Solyc10g078240.1	K09754
Propanoate metabolism	ko00640	1	46	272	6191	Solyc12g056940.1	K11262
Degradation of aromatic compounds	ko01220	1	12	272	6191	Solyc03g044200.2	K00121
Arachidonic acid metabolism	ko00590	1	14	272	6191	Solyc04g081740.2	K05309
Diterpenoid biosynthesis	ko00904	1	43	272	6191	Solyc10g007560.1	K04125
Mismatch repair	ko03430	1	69	272	6191	Solyc08g075840.2	K07466
Ether lipid metabolism	ko00565	1	34	272	6191	Solyc02g083340.2	K01115
Aminoacyl-tRNA biosynthesis	ko00970	1	65	272	6191	Solyc01g102410.2	K01885
C5-Branched dibasic acid metabolism	ko00660	1	10	272	6191	Solyc09g090900.2	K01703
Taurine and hypotaurine metabolism	ko00430	1	13	272	6191	Solyc03g113130.2	K10712
Fatty acid elongation	ko00062	1	38	272	6191	Solyc05g054490.2	K10258
DNA replication	ko03030	1	65	272	6191	Solyc08g075840.2	K07466
Ascorbate and aldarate metabolism	ko00053	1	58	272	6191	Solyc02g067080.2	K00012
Glycosphingolipid biosynthesis - ganglio series	ko00604	1	4	272	6191	Solyc01g081610.2	K12373
Butanoate metabolism	ko00650	1	30	272	6191	Solyc12g006470.1	K16871
WT vs. MuMADS1 transformants
#KEGG_n	157	KEGG_N	6191
#Pathway	ko_ID	DEG	Gene	DEG_all	Gene_all
Starch and sucrose metabolism	ko00500	23	253	157	6191	Solyc01g010160.2;Solyc02g067080.2;Solyc02g088630.2;Solyc02g088690.2;Solyc02g089440.2;Solyc02g091490.2;Solyc03g083090.2;Solyc03g098290.2;Solyc03g119080.2;Solyc04g009630.2;Solyc04g072920.2;Solyc04g081400.2;Solyc04g082400.2;Solyc06g005970.2;Solyc06g083310.2;Solyc07g042830.2;Solyc07g055930.2;Solyc07g063880.2;Solyc07g064170.2;Solyc09g010080.2;Solyc09g092130.2;Solyc09g098590.2;Solyc12g010540.1	K01188+K00012+K13648+K00012+K13648+K00847+K00703+K00695+K05350+K01187+K01087+K00844+K00700+K05349+K13648+K00703+K13648+K01188+K01051+K01193+K00696+K00695+K08679
Carbon metabolism	ko01200	14	288	157	6191	Solyc01g008330.2;Solyc01g094790.2;Solyc01g097920.2;Solyc04g076790.2;Solyc04g081400.2;Solyc05g053100.2;Solyc05g056290.2;Solyc07g062530.2;Solyc08g016750.2;Solyc08g065220.2;Solyc10g083570.1;Solyc11g007690.1;Solyc11g008870.1;Solyc11g017250.1	K01961+K13034+K01738+K00600+K00844+K00382+K02160+K01595+K00162+K00281+K01623+K00873+K00297+K00627
Plant hormone signal transduction	ko04075	12	379	157	6191	Solyc01g005440.2;Solyc01g096340.2;Solyc03g007230.2;Solyc03g007310.2;Solyc04g076850.2;Solyc05g056550.2;Solyc06g053840.2;Solyc08g005050.2;Solyc08g008380.2;Solyc09g065850.2;Solyc09g074270.2;Solyc12g055990.1	K13464+K14488+K14497+K14496+K14484+K14498+K14484+K13422+K14486+K14484+K14493+K14496
Amino sugar and nucleotide sugar metabolism	ko00520	11	140	157	6191	Solyc01g081610.2;Solyc02g067080.2;Solyc02g088630.2;Solyc02g088690.2;Solyc02g089440.2;Solyc02g091490.2;Solyc04g081400.2;Solyc06g083310.2;Solyc07g055930.2;Solyc12g010540.1;Solyc12g055930.1	K12373+K00012+K13648+K00012+K13648+K00847+K00844+K13648+K13648+K08679+K01784
Pyruvate metabolism	ko00620	8	110	157	6191	Solyc01g008330.2;Solyc05g053100.2;Solyc05g056290.2;Solyc07g062530.2;Solyc08g016750.2;Solyc11g007690.1;Solyc11g017250.1;Solyc12g056940.1	K01961+K00382+K02160+K01595+K00162+K00873+K00627+K11262
Protein processing in endoplasmic reticulum	ko04141	8	274	157	6191	Solyc01g005430.2;Solyc03g007890.2;Solyc03g120720.2;Solyc04g049070.2;Solyc07g049450.2;Solyc08g078700.2;Solyc08g082820.2;Solyc10g086410.2	K14011+K04079+K09580+K05546+K09584+K13993+K09490+K03283
Glycolysis / Gluconeogenesis	ko00010	7	146	157	6191	Solyc01g095470.2;Solyc04g081400.2;Solyc05g053100.2;Solyc08g016750.2;Solyc10g083570.1;Solyc11g007690.1;Solyc11g017250.1	K01792+K00844+K00382+K00162+K01623+K00873+K00627
Biosynthesis of amino acids	ko01230	7	260	157	6191	Solyc01g094790.2;Solyc01g097920.2;Solyc04g076790.2;Solyc06g019170.2;Solyc10g083570.1;Solyc11g007690.1;Solyc12g043020.1	K13034+K01738+K00600+K12657+K01623+K00873+K01687
Fatty acid biosynthesis	ko00061	7	67	157	6191	Solyc01g006450.2;Solyc01g008330.2;Solyc03g097470.2;Solyc05g056290.2;Solyc06g071070.1;Solyc09g092450.2;Solyc12g056940.1	K00208+K01961+K00648+K02160+K00059+K01897+K11262
Fatty acid metabolism	ko01212	7	116	157	6191	Solyc01g006450.2;Solyc01g008330.2;Solyc03g097470.2;Solyc05g056290.2;Solyc06g071070.1;Solyc09g092450.2;Solyc12g056940.1	K00208+K01961+K00648+K02160+K00059+K01897+K11262
Phenylpropanoid biosynthesis	ko00940	7	237	157	6191	Solyc01g010160.2;Solyc03g117600.2;Solyc03g119080.2;Solyc06g005970.2;Solyc07g063880.2;Solyc08g007150.1;Solyc11g011340.1	K01188+K13065+K05350+K05349+K01188+K00430+K00083
Plant-pathogen interaction	ko04626	7	211	157	6191	Solyc03g007890.2;Solyc05g050750.1;Solyc05g052050.1;Solyc07g008620.1;Solyc09g007840.2;Solyc10g081740.1;Solyc11g068460.1	K04079+K13448+K13432+K13466+K05391+K13412+K13448
Porphyrin and chlorophyll metabolism	ko00860	6	51	157	6191	Solyc03g118240.2;Solyc04g009200.2;Solyc04g015490.2;Solyc07g066470.2;Solyc10g077040.1;Solyc12g013710.1	K03428+K01845+K03404+K01749+K04035+K00218
Cyanoamino acid metabolism	ko00460	6	50	157	6191	Solyc01g010160.2;Solyc01g094790.2;Solyc03g119080.2;Solyc04g076790.2;Solyc06g005970.2;Solyc07g063880.2	K01188+K13034+K05350+K00600+K05349+K01188
mRNA surveillance pathway	ko03015	6	143	157	6191	Solyc02g083940.2;Solyc05g055530.2;Solyc06g065690.2;Solyc07g048030.2;Solyc11g012470.1;Solyc12g014600.1	K14962+K11584+K11584+K14411+K14411+K14411
Glutathione metabolism	ko00480	5	122	157	6191	Solyc07g056430.2;Solyc07g056470.2;Solyc07g056510.2;Solyc09g011580.2;Solyc10g084400.1	K00799+K00799+K00799+K00799+K00799
Spliceosome	ko03040	5	219	157	6191	Solyc01g103020.2;Solyc02g068480.2;Solyc09g005980.2;Solyc10g086410.2;Solyc11g066830.1	K12839+K12847+K12896+K03283+K12836
Galactose metabolism	ko00052	4	66	157	6191	Solyc04g009630.2;Solyc04g081400.2;Solyc09g010080.2;Solyc12g055930.1	K01187+K00844+K01193+K01784
Endocytosis	ko04144	4	193	157	6191	Solyc01g091460.2;Solyc01g096220.2;Solyc07g064910.2;Solyc10g086410.2	K18442+K07904+K12483+K03283
Purine metabolism	ko00230	4	239	157	6191	Solyc01g089970.2;Solyc06g054250.2;Solyc09g083410.2;Solyc11g007690.1	K00940+K03787+K18151+K00873
Pyrimidine metabolism	ko00240	4	215	157	6191	Solyc01g089970.2;Solyc04g080250.2;Solyc06g054250.2;Solyc09g011300.2	K00940+K01520+K03787+K00761
Pentose and glucuronate interconversions	ko00040	4	138	157	6191	Solyc02g067080.2;Solyc02g088690.2;Solyc07g064170.2;Solyc09g091430.2	K00012+K00012+K01051+K01728
Ubiquitin mediated proteolysis	ko04120	3	190	157	6191	Solyc04g063380.2;Solyc06g051980.2;Solyc08g080080.2	K03875+K04506+K03364
DNA replication	ko03030	3	65	157	6191	Solyc01g020220.1;Solyc07g005020.2;Solyc08g075840.2	K10756+K02209+K07466
Cysteine and methionine metabolism	ko00270	3	110	157	6191	Solyc01g094790.2;Solyc01g097920.2;Solyc02g081190.2	K13034+K01738+K05933
ABC transporters	ko02010	3	37	157	6191	Solyc02g087870.2;Solyc03g117540.2;Solyc06g009290.2	K05658+K05674+K05658
Glycine, serine and threonine metabolism	ko00260	3	74	157	6191	Solyc04g076790.2;Solyc05g053100.2;Solyc08g065220.2	K00600+K00382+K00281
Citrate cycle (TCA cycle)	ko00020	3	60	157	6191	Solyc05g053100.2;Solyc08g016750.2;Solyc11g017250.1	K00382+K00162+K00627
Glyoxylate and dicarboxylate metabolism	ko00630	3	78	157	6191	Solyc01g099420.1;Solyc04g076790.2;Solyc11g008620.1	K03781+K00600+K01091
Other glycan degradation	ko00511	3	15	157	6191	Solyc01g081610.2;Solyc02g083700.2;Solyc11g042460.1	K12373+K01191+K17108
Propanoate metabolism	ko00640	3	46	157	6191	Solyc01g008330.2;Solyc05g056290.2;Solyc12g056940.1	K01961+K02160+K11262
Sulfur metabolism	ko00920	3	40	157	6191	Solyc01g094790.2;Solyc01g097920.2;Solyc12g013560.1	K13034+K01738+K01082
Circadian rhythm - plant	ko04712	3	50	157	6191	Solyc01g059870.2;Solyc04g074180.2;Solyc05g053410.2	K12121+K12118+K12121
Arginine and proline metabolism	ko00330	3	96	157	6191	Solyc03g031880.2;Solyc05g052100.2;Solyc06g019170.2	K17839+K00261+K12657
Fructose and mannose metabolism	ko00051	3	67	157	6191	Solyc02g091490.2;Solyc04g081400.2;Solyc10g083570.1	K00847+K00844+K01623
Ascorbate and aldarate metabolism	ko00053	2	58	157	6191	Solyc02g067080.2;Solyc02g088690.2	K00012+K00012
Glycosaminoglycan degradation	ko00531	2	19	157	6191	Solyc01g081610.2;Solyc07g007550.2	K12373+K07964
N-Glycan biosynthesis	ko00510	2	46	157	6191	Solyc04g049070.2;Solyc05g013580.2	K05546+K00737
Glycosylphosphatidylinositol(GPI)-anchor biosynthesis	ko00563	2	26	157	6191	Solyc04g017700.2;Solyc11g010550.1	K03860+K05310
Cutin, suberine and wax biosynthesis	ko00073	2	36	157	6191	Solyc03g065250.2;Solyc06g062600.2	K15404+K15403
Homologous recombination	ko03440	2	96	157	6191	Solyc07g017540.2;Solyc08g075840.2	K04482+K07466
One carbon pool by folate	ko00670	2	19	157	6191	Solyc04g076790.2;Solyc11g008870.1	K00600+K00297
Oxidative phosphorylation	ko00190	2	325	157	6191	Solyc07g007600.2;Solyc12g005060.1	K01507+K02115
Pentose phosphate pathway	ko00030	2	59	157	6191	Solyc07g062070.2;Solyc10g083570.1	K00852+K01623
Nicotinate and nicotinamide metabolism	ko00760	2	23	157	6191	Solyc06g054250.2;Solyc08g082830.2	K03787+K01950
Nucleotide excision repair	ko03420	2	73	157	6191	Solyc01g020220.1;Solyc08g075840.2	K10756+K07466
Carbon fixation in photosynthetic organisms	ko00710	2	95	157	6191	Solyc07g062530.2;Solyc10g083570.1	K01595+K01623
Inositol phosphate metabolism	ko00562	2	81	157	6191	Solyc02g093000.2;Solyc03g096070.2	K01110+K05857
Biotin metabolism	ko00780	2	25	157	6191	Solyc01g006450.2;Solyc06g071070.1	K00208+K00059
Mismatch repair	ko03430	2	69	157	6191	Solyc01g020220.1;Solyc08g075840.2	K10756+K07466
Ubiquinone and other terpenoid-quinone biosynthesis	ko00130	2	43	157	6191	Solyc03g005230.2;Solyc08g068570.2	K12502+K09834
Ribosome biogenesis in eukaryotes	ko03008	2	108	157	6191	Solyc06g083520.2;Solyc10g084160.1	K14538+K14570
Regulation of autophagy	ko04140	2	42	157	6191	Solyc02g036380.2;Solyc11g062410.1	K08339+K07198
RNA degradation	ko03018	2	154	157	6191	Solyc03g120850.2;Solyc06g005990.2	K04077+K12599
Tryptophan metabolism	ko00380	2	47	157	6191	Solyc01g099420.1;Solyc06g008050.2	K03781+K11816
Peroxisome	ko04146	2	108	157	6191	Solyc01g099420.1;Solyc09g092450.2	K03781+K01897
Sphingolipid metabolism	ko00600	2	32	157	6191	Solyc03g006630.2;Solyc11g042460.1	K04718+K17108
Phosphatidylinositol signaling system	ko04070	2	83	157	6191	Solyc02g093000.2;Solyc03g096070.2	K01110+K05857
Histidine metabolism	ko00340	1	44	157	6191	Solyc08g066250.2	K01590
Terpenoid backbone biosynthesis	ko00900	1	59	157	6191	Solyc01g067890.2	K01662
Flavonoid biosynthesis	ko00941	1	64	157	6191	Solyc03g117600.2	K13065
Phagosome	ko04145	1	100	157	6191	Solyc02g077400.2	K04392
Glycerophospholipid metabolism	ko00564	1	102	157	6191	Solyc04g072020.2	K14156
Linoleic acid metabolism	ko00591	1	32	157	6191	Solyc05g014790.2	K00454
Biosynthesis of unsaturated fatty acids	ko01040	1	54	157	6191	Solyc06g071070.1	K00059
Glycosphingolipid biosynthesis - globo series	ko00603	1	9	157	6191	Solyc01g081610.2	K12373
Phenylalanine metabolism	ko00360	1	190	157	6191	Solyc08g007150.1	K00430
Alanine, aspartate and glutamate metabolism	ko00250	1	56	157	6191	Solyc05g052100.2	K00261
Steroid biosynthesis	ko00100	1	35	157	6191	Solyc01g111830.2	K08242
RNA transport	ko03013	1	199	157	6191	Solyc01g102640.2	K14297
Photosynthesis	ko00195	1	180	157	6191	Solyc12g005060.1	K02115
Valine, leucine and isoleucine degradation	ko00280	1	84	157	6191	Solyc05g053100.2	K00382
2-Oxocarboxylic acid metabolism	ko01210	1	67	157	6191	Solyc12g043020.1	K01687
Glycosphingolipid biosynthesis - ganglio series	ko00604	1	4	157	6191	Solyc01g081610.2	K12373
Photosynthesis - antenna proteins	ko00196	1	33	157	6191	Solyc03g115900.2	K08910
Protein export	ko03060	1	59	157	6191	Solyc08g082820.2	K09490
Glycerolipid metabolism	ko00561	1	75	157	6191	Solyc01g094170.2	K09480
Fatty acid degradation	ko00071	1	71	157	6191	Solyc09g092450.2	K01897
Pantothenate and CoA biosynthesis	ko00770	1	33	157	6191	Solyc12g043020.1	K01687
Nitrogen metabolism	ko00910	1	37	157	6191	Solyc05g052100.2	K00261
Valine, leucine and isoleucine biosynthesis	ko00290	1	29	157	6191	Solyc12g043020.1	K01687
Thiamine metabolism	ko00730	1	10	157	6191	Solyc01g067890.2	K01662
beta-Alanine metabolism	ko00410	1	71	157	6191	Solyc03g031880.2	K17839
alpha-Linolenic acid metabolism	ko00592	1	67	157	6191	Solyc05g014790.2	K00454
Stilbenoid, diarylheptanoid and gingerol biosynthesis	ko00945	1	50	157	6191	Solyc03g117600.2	K13065
WT vs. MaOFP1 transformants
#KEGG_n	178	KEGG_N	6191
#Pathway	ko_ID	DEG	Gene	DEG_all	Gene_all
Amino sugar and nucleotide sugar metabolism	ko00520	17	140	178	6191	Solyc02g091490.2;Solyc04g081400.2;Solyc07g055930.2;Solyc10g047030.1;Solyc12g010200.1;Solyc12g010540.1	K00847+K00844+K13648+K15920+K13648+K08679
Starch and sucrose metabolism	ko00500	16	253	178	6191	Solyc02g091490.2;Solyc03g083090.2;Solyc03g098290.2;Solyc03g119080.2;Solyc04g009630.2;Solyc04g081400.2;Solyc04g082400.2;Solyc06g005970.2;Solyc07g055930.2;Solyc07g063880.2;Solyc07g064170.2;Solyc07g064180.2;Solyc08g075530.2;Solyc09g098590.2;Solyc10g047030.1;Solyc12g010200.1;Solyc12g010540.1	K00847+K00703+K00695+K05350+K01187+K00844+K00700+K05349+K13648+K01188+K01051+K01051+K01187+K00695+K15920+K13648+K08679
Sphingolipid metabolism	ko00600	15	32	178	6191	Solyc03g006630.2;Solyc11g042460.1	K04718+K17108
Terpenoid backbone biosynthesis	ko00900	10	59	178	6191	Solyc01g067890.2;Solyc03g115980.1;Solyc04g079960.1	K01662+K10960+K13789
SNARE interactions in vesicular transport	ko04130	9	49	178	6191	Solyc02g062120.2	K08507
N-Glycan biosynthesis	ko00510	8	46	178	6191	Solyc04g049070.2;Solyc05g013580.2;Solyc06g074960.2	K05546+K00737+K00902
Arachidonic acid metabolism	ko00590	8	14	178	6191	Solyc07g014730.2	K01047
Ribosome	ko03010	8	465	178	6191	Solyc08g074710.1	K02878
Fructose and mannose metabolism	ko00051	8	67	178	6191	Solyc01g106010.2;Solyc02g091490.2;Solyc04g011510.2;Solyc04g081400.2	K03841+K00847+K01803+K00844
Phenylalanine metabolism	ko00360	7	190	178	6191	Solyc01g107910.2;Solyc08g007150.1;Solyc08g079430.2	K00588+K00430+K00276
ABC transporters	ko02010	6	37	178	6191	Solyc02g087870.2;Solyc06g009290.2;Solyc12g098840.1	K05658+K05658+K05658
Alanine, aspartate and glutamate metabolism	ko00250	6	56	178	6191	Solyc03g083440.2;Solyc04g025530.2;Solyc05g052100.2;Solyc06g075340.2	K00264+K01580+K00261+K01955
Cysteine and methionine metabolism	ko00270	6	110	178	6191	Solyc01g094790.2;Solyc01g097920.2;Solyc02g081190.2;Solyc05g050010.2;Solyc09g082460.2	K13034+K01738+K05933+K01762+K00547
Ribosome biogenesis in eukaryotes	ko03008	6	108	178	6191	Solyc01g104700.2;Solyc06g083520.2;Solyc10g084160.1;Solyc11g011780.1;Tomato_newGene_136	K07936+K14538+K14570+K07562+K14546
Ubiquinone and other terpenoid-quinone biosynthesis	ko00130	6	43	178	6191	Solyc03g005230.2	K12502
Riboflavin metabolism	ko00740	5	11	178	6191	Solyc07g054190.2;Solyc11g073160.1	K00793+K14652
Pentose and glucuronate interconversions	ko00040	5	138	178	6191	Solyc07g064170.2;Solyc07g064180.2	K01051+K01051
Fatty acid degradation	ko00071	4	71	178	6191	Solyc09g092450.2;Solyc12g009040.1	K01897+K01897
Brassinosteroid biosynthesis	ko00905	4	14	178	6191	Solyc09g013070.2	K09591
Biosynthesis of unsaturated fatty acids	ko01040	4	54	178	6191	Solyc03g063110.2;Solyc11g008680.1	K03921+K03921
Glycolysis / Gluconeogenesis	ko00010	4	146	178	6191	Solyc01g095470.2;Solyc01g106010.2;Solyc02g077240.2;Solyc04g011510.2;Solyc04g081400.2;Solyc05g053100.2;Solyc08g016750.2;Solyc11g017250.1;Solyc12g009400.1	K01792+K03841+K01568+K01803+K00844+K00382+K00162+K00627+K00161
Plant-pathogen interaction	ko04626	4	211	178	6191	Solyc02g077370.1;Solyc03g007890.2;Solyc05g050750.1;Solyc09g007840.2;Solyc10g081740.1;Solyc11g071740.1;Solyc12g005030.1	K13433+K04079+K13448+K05391+K13412+K13448+K13412
One carbon pool by folate	ko00670	4	19	178	6191	Solyc11g008870.1	K00297
Pentose phosphate pathway	ko00030	4	59	178	6191	Solyc01g106010.2;Solyc07g062070.2	K03841+K00852
Glycine, serine and threonine metabolism	ko00260	4	74	178	6191	Solyc01g111630.2;Solyc05g053100.2;Solyc08g065220.2;Solyc08g079430.2	K15893+K00382+K00281+K00276
mRNA surveillance pathway	ko03015	3	143	178	6191	Solyc02g083940.2;Solyc07g048030.2;Solyc11g012470.1;Solyc12g014600.1	K14962+K14411+K14411+K14411
Other glycan degradation	ko00511	3	15	178	6191	Solyc11g042460.1	K17108
Phagosome	ko04145	3	100	178	6191	Solyc07g017510.2;Solyc10g080940.1	K00921+K07375
Taurine and hypotaurine metabolism	ko00430	3	13	178	6191	Solyc03g113130.2;Solyc04g025530.2	K10712+K01580
Glycerophospholipid metabolism	ko00564	3	102	178	6191	Solyc04g072020.2;Solyc07g014730.2	K14156+K01047
Porphyrin and chlorophyll metabolism	ko00860	3	51	178	6191	Solyc01g102410.2;Solyc03g115980.1;Solyc03g118240.2;Solyc04g015490.2;Solyc04g015750.2;Solyc07g066470.2;Solyc10g077040.1;Solyc12g013710.1	K01885+K10960+K03428+K03404+K03403+K01749+K04035+K00218
Carotenoid biosynthesis	ko00906	3	44	178	6191	Solyc02g090890.2;Solyc03g123760.2;Solyc04g050930.2	K09838+K02293+K09839
Pyruvate metabolism	ko00620	3	110	178	6191	Solyc05g053100.2;Solyc05g056290.2;Solyc07g062530.2;Solyc08g016750.2;Solyc11g017250.1;Solyc12g009400.1;Solyc12g014250.1;Solyc12g056940.1	K00382+K02160+K01595+K00162+K00627+K00161+K01595+K11262
Butanoate metabolism	ko00650	3	30	178	6191	Solyc04g025530.2	K01580
Tyrosine metabolism	ko00350	3	57	178	6191	Solyc08g079430.2	K00276
Biosynthesis of amino acids	ko01230	2	260	178	6191	Solyc01g094790.2;Solyc01g097920.2;Solyc01g109930.2;Solyc03g083440.2;Solyc04g011510.2;Solyc10g038080.1	K13034+K01738+K18649+K00264+K01803+K13832
Phenylpropanoid biosynthesis	ko00940	2	237	178	6191	Solyc01g107910.2;Solyc03g119080.2;Solyc06g005970.2;Solyc07g063880.2;Solyc08g007150.1;Solyc11g011340.1	K00588+K05350+K05349+K01188+K00430+K00083
Nitrogen metabolism	ko00910	2	37	178	6191	Solyc03g083440.2;Solyc05g052100.2	K00264+K00261
RNA transport	ko03013	2	199	178	6191	Solyc01g102640.2;Solyc01g104700.2;Solyc03g058350.2;Solyc11g011780.1	K14297+K07936+K03243+K07562
Flavonoid biosynthesis	ko00941	2	64	178	6191	Solyc01g107910.2	K00588
Carbon fixation in photosynthetic organisms	ko00710	2	95	178	6191	Solyc01g007330.2;Solyc01g106010.2;Solyc04g011510.2;Solyc05g052600.2;Solyc07g062530.2;Solyc12g014250.1	K01601+K03841+K01803+K01100+K01595+K01595
Glutathione metabolism	ko00480	2	122	178	6191	Solyc06g009020.2;Solyc07g056430.2;Solyc07g056470.2;Solyc07g056510.2;Solyc09g011580.2;Solyc10g084400.1	K00799+K00799+K00799+K00799+K00799+K00799
Pyrimidine metabolism	ko00240	2	215	178	6191	Solyc01g089970.2;Solyc04g080250.2;Solyc06g075340.2;Solyc09g011300.2	K00940+K01520+K01955+K00761
Protein processing in endoplasmic reticulum	ko04141	2	274	178	6191	Solyc01g005430.2;Solyc03g007890.2;Solyc03g120720.2;Solyc04g049070.2;Solyc05g054540.2;Solyc07g049450.2;Solyc08g078700.2;Solyc10g008400.1;Solyc10g086410.2;Solyc12g010670.1	K14011+K04079+K09580+K05546+K10575+K09584+K13993+K10666+K03283+K10666
Stilbenoid, diarylheptanoid and gingerol biosynthesis	ko00945	2	50	178	6191	Solyc01g107910.2	K00588
Tryptophan metabolism	ko00380	2	47	178	6191	Solyc01g099420.1;Solyc06g008050.2	K03781+K11816
Ascorbate and aldarate metabolism	ko00053	2	58	178	6191	Solyc01g109930.2	K18649
Aminoacyl-tRNA biosynthesis	ko00970	2	65	178	6191	Solyc01g102410.2	K01885
Biotin metabolism	ko00780	2	25	178	6191	Solyc01g006450.2	K00208
Photosynthesis - antenna proteins	ko00196	2	33	178	6191	Solyc03g115900.2;Solyc06g063370.2;Solyc09g014520.2	K08910+K08916+K08915
Citrate cycle (TCA cycle)	ko00020	2	60	178	6191	Solyc05g053100.2;Solyc08g016750.2;Solyc11g017250.1;Solyc12g009400.1	K00382+K00162+K00627+K00161
Homologous recombination	ko03440	2	96	178	6191	Solyc07g017540.2	K04482
Regulation of autophagy	ko04140	2	42	178	6191	Solyc02g036380.2;Solyc06g068450.1;Solyc11g062410.1	K08339+K07198+K07198
Circadian rhythm - plant	ko04712	2	50	178	6191	Solyc01g059870.2;Solyc03g081240.2;Solyc04g074180.2;Solyc05g053410.2;Solyc10g044670.1	K12121+K12130+K12118+K12121+K12120
Phenylalanine, tyrosine and tryptophan biosynthesis	ko00400	2	56	178	6191	Solyc10g038080.1	K13832
Tropane, piperidine and pyridine alkaloid biosynthesis	ko00960	2	39	178	6191	Solyc08g079430.2	K00276
Valine, leucine and isoleucine degradation	ko00280	2	84	178	6191	Solyc05g053100.2	K00382
Spliceosome	ko03040	2	219	178	6191	Solyc01g008970.2;Solyc02g068480.2;Solyc09g005980.2;Solyc10g086410.2	K12741+K12847+K12896+K03283
Histidine metabolism	ko00340	2	44	178	6191	Solyc01g109930.2;Solyc08g066250.2	K18649+K01590
Propanoate metabolism	ko00640	2	46	178	6191	Solyc05g056290.2;Solyc12g056940.1	K02160+K11262
Nicotinate and nicotinamide metabolism	ko00760	2	23	178	6191	Solyc08g082830.2	K01950
Isoquinoline alkaloid biosynthesis	ko00950	2	26	178	6191	Solyc08g079430.2	K00276
Fatty acid metabolism	ko01212	2	116	178	6191	Solyc01g006450.2;Solyc03g063110.2;Solyc03g097470.2;Solyc05g056290.2;Solyc09g092450.2;Solyc11g008680.1;Solyc12g009040.1;Solyc12g056940.1	K00208+K03921+K00648+K02160+K01897+K03921+K01897+K11262
Galactose metabolism	ko00052	2	66	178	6191	Solyc03g058970.2;Solyc04g009630.2;Solyc04g081400.2;Solyc07g065980.2;Solyc08g075530.2	K06617+K01187+K00844+K06617+K01187
Cyanoamino acid metabolism	ko00460	2	50	178	6191	Solyc01g094790.2;Solyc03g119080.2;Solyc06g005970.2;Solyc07g063880.2	K13034+K05350+K05349+K01188
Photosynthesis	ko00195	2	180	178	6191	Solyc02g079950.2;Solyc12g005060.1	K08901+K02115
Thiamine metabolism	ko00730	2	10	178	6191	Solyc01g067890.2;Solyc07g064160.2	K01662+K03146
alpha-Linolenic acid metabolism	ko00592	1	67	178	6191	Solyc01g006540.2;Solyc07g014730.2	K00454+K01047
Phosphatidylinositol signaling system	ko04070	1	83	178	6191	Solyc01g109930.2;Solyc03g096070.2;Solyc04g079820.2;Solyc07g017510.2	K18649+K05857+K01106+K00921
Endocytosis	ko04144	1	193	178	6191	Solyc10g086410.2	K03283
Oxidative phosphorylation	ko00190	1	325	178	6191	Solyc07g007600.2;Solyc12g005060.1	K01507+K02115
Fatty acid biosynthesis	ko00061	1	67	178	6191	Solyc01g006450.2;Solyc03g063110.2;Solyc03g097470.2;Solyc05g056290.2;Solyc09g092450.2;Solyc11g008680.1;Solyc12g009040.1;Solyc12g056940.1	K00208+K03921+K00648+K02160+K01897+K03921+K01897+K11262
Purine metabolism	ko00230	1	239	178	6191	Solyc01g089970.2;Solyc09g083410.2	K00940+K18151
Glyoxylate and dicarboxylate metabolism	ko00630	1	78	178	6191	Solyc01g007330.2;Solyc01g099420.1;Solyc01g111630.2	K01601+K03781+K15893
Arginine and proline metabolism	ko00330	1	96	178	6191	Solyc03g031880.2;Solyc05g052100.2	K17839+K00261
Linoleic acid metabolism	ko00591	1	32	178	6191	Solyc01g006540.2;Solyc01g099160.2;Solyc07g014730.2	K00454+K15718+K01047
Monoterpenoid biosynthesis	ko00902	1	14	178	6191	Solyc01g094220.2	K15095
Carbon metabolism	ko01200	1	288	178	6191	Solyc01g007330.2;Solyc01g094790.2;Solyc01g097920.2;Solyc01g106010.2;Solyc04g011510.2;Solyc04g081400.2;Solyc05g052600.2;Solyc05g053100.2;Solyc05g056290.2;Solyc07g062530.2;Solyc08g016750.2;Solyc08g065220.2;Solyc11g008870.1;Solyc11g017250.1;Solyc12g009400.1;Solyc12g014250.1	K01601+K13034+K01738+K03841+K01803+K00844+K01100+K00382+K02160+K01595+K00162+K00281+K00297+K00627+K00161+K01595
Glycerolipid metabolism	ko00561	1	75	178	6191	Solyc01g094170.2	K09480
Glycosylphosphatidylinositol(GPI)-anchor biosynthesis	ko00563	1	26	178	6191	Solyc04g017700.2;Solyc11g010550.1	K03860+K05310
beta-Alanine metabolism	ko00410	1	71	178	6191	Solyc03g031880.2;Solyc04g025530.2;Solyc08g079430.2	K17839+K01580+K00276
Peroxisome	ko04146	1	108	178	6191	Solyc01g099420.1;Solyc09g092450.2;Solyc12g009040.1	K03781+K01897+K01897
Inositol phosphate metabolism	ko00562	1	81	178	6191	Solyc01g109930.2;Solyc03g096070.2;Solyc04g011510.2;Solyc04g079820.2;Solyc07g017510.2	K18649+K05857+K01803+K01106+K00921
Ubiquitin mediated proteolysis	ko04120	1	190	178	6191	Solyc02g087750.2;Solyc05g054540.2;Solyc08g080080.2	K10573+K10575+K03364
Plant hormone signal transduction	ko04075	1	379	178	6191	Solyc01g005440.2;Solyc01g095700.2;Solyc01g096340.2;Solyc01g107390.2;Solyc03g006960.2;Solyc03g007230.2;Solyc03g007310.2;Solyc03g118540.2;Solyc04g076850.2;Solyc04g078390.1;Solyc05g056550.2;Solyc08g005050.2;Solyc08g076930.1;Solyc09g065850.2;Solyc09g074270.2	K13464+K14496+K14488+K14487+K14497+K14497+K14496+K13464+K14484+K14495+K14498+K13422+K13422+K14484+K14493
RNA degradation	ko03018	1	154	178	6191	Solyc03g120850.2;Solyc06g005990.2	K04077+K12599
Ether lipid metabolism	ko00565	1	34	178	6191	Solyc07g014730.2	K01047
Sulfur metabolism	ko00920	1	40	178	6191	Solyc01g094790.2;Solyc01g097920.2;Solyc12g013560.1	K13034+K01738+K01082
WT vs. MuMADS1+MaOFP1 transformants
#KEGG_n	52	KEGG_N	6191
#Pathway	ko_ID	DEG	Gene	DEG_all	Gene_all
Plant hormone signal transduction	ko04075	9	379	52	6191	Solyc02g064810.1;Solyc02g069310.2;Solyc03g007230.2;Solyc03g122190.2;Solyc05g056550.2;Solyc07g042170.2;Solyc09g065850.2;Solyc09g074270.2;Solyc12g009220.1	K14487+K14508+K14497+K13464+K14498+K13464+K14484+K14493+K13464
Glutathione metabolism	ko00480	6	122	52	6191	Solyc01g080210.2;Solyc01g081270.2;Solyc07g056430.2;Solyc07g056470.2;Solyc07g056510.2;Solyc10g084400.1	K10808+K00799+K00799+K00799+K00799+K00799
Starch and sucrose metabolism	ko00500	5	253	52	6191	Solyc02g088630.2;Solyc02g088690.2;Solyc03g119080.2;Solyc04g072920.2;Solyc09g010080.2	K13648+K00012+K05350+K01087+K01193
alpha-Linolenic acid metabolism	ko00592	4	67	52	6191	Solyc02g085730.2;Solyc04g079730.1;Solyc07g007870.2;Solyc07g014730.2	K10525+K01723+K05894+K01047
Plant-pathogen interaction	ko04626	3	211	52	6191	Solyc02g065000.1;Solyc02g070890.2;Solyc05g050750.1	K13448+K13420+K13448
Amino sugar and nucleotide sugar metabolism	ko00520	3	140	52	6191	Solyc02g088630.2;Solyc02g088690.2;Solyc12g055930.1	K13648+K00012+K01784
Carbon metabolism	ko01200	3	288	52	6191	Solyc01g007330.2;Solyc03g044200.2;Solyc05g053100.2	K01601+K00121+K00382
ABC transporters	ko02010	3	37	52	6191	Solyc02g087870.2;Solyc03g117540.2;Solyc12g098840.1	K05658+K05674+K05658
Glycine, serine and threonine metabolism	ko00260	2	74	52	6191	Solyc04g009960.2;Solyc05g053100.2	K01620+K00382
Ether lipid metabolism	ko00565	2	34	52	6191	Solyc01g091910.2;Solyc07g014730.2	K01115+K01047
Glycolysis / Gluconeogenesis	ko00010	2	146	52	6191	Solyc03g044200.2;Solyc05g053100.2	K00121+K00382
Phenylpropanoid biosynthesis	ko00940	2	237	52	6191	Solyc03g119080.2;Solyc11g011340.1	K05350+K00083
Photosynthesis - antenna proteins	ko00196	2	33	52	6191	Solyc03g005760.1;Solyc06g063370.2	K08912+K08916
Pyrimidine metabolism	ko00240	2	215	52	6191	Solyc01g080210.2;Solyc04g080250.2	K10808+K01520
Galactose metabolism	ko00052	2	66	52	6191	Solyc09g010080.2;Solyc12g055930.1	K01193+K01784
Glyoxylate and dicarboxylate metabolism	ko00630	2	78	52	6191	Solyc01g007330.2;Solyc01g099420.1	K01601+K03781
Glycerophospholipid metabolism	ko00564	2	102	52	6191	Solyc01g091910.2;Solyc07g014730.2	K01115+K01047
Cysteine and methionine metabolism	ko00270	1	110	52	6191	Solyc02g081190.2	K05933
Peroxisome	ko04146	1	108	52	6191	Solyc01g099420.1	K03781
Carbon fixation in photosynthetic organisms	ko00710	1	95	52	6191	Solyc01g007330.2	K01601
Biosynthesis of amino acids	ko01230	1	260	52	6191	Solyc04g009960.2	K01620
Purine metabolism	ko00230	1	239	52	6191	Solyc01g080210.2	K10808
Pyruvate metabolism	ko00620	1	110	52	6191	Solyc05g053100.2	K00382
Porphyrin and chlorophyll metabolism	ko00860	1	51	52	6191	Solyc10g077040.1	K04035
RNA degradation	ko03018	1	154	52	6191	Solyc11g068770.1	K12581
Ascorbate and aldarate metabolism	ko00053	1	58	52	6191	Solyc02g088690.2	K00012
Sphingolipid metabolism	ko00600	1	32	52	6191	Solyc03g006630.2	K04718
Fatty acid biosynthesis	ko00061	1	67	52	6191	Solyc06g059720.2	K03921
Cyanoamino acid metabolism	ko00460	1	50	52	6191	Solyc03g119080.2	K05350
Pentose and glucuronate interconversions	ko00040	1	138	52	6191	Solyc02g088690.2	K00012
Carotenoid biosynthesis	ko00906	1	44	52	6191	Solyc07g056570.1	K09840
Tryptophan metabolism	ko00380	1	47	52	6191	Solyc01g099420.1	K03781
mRNA surveillance pathway	ko03015	1	143	52	6191	Solyc11g012470.1	K14411
Tyrosine metabolism	ko00350	1	57	52	6191	Solyc03g044200.2	K00121
Biosynthesis of unsaturated fatty acids	ko01040	1	54	52	6191	Solyc06g059720.2	K03921
Citrate cycle (TCA cycle)	ko00020	1	60	52	6191	Solyc05g053100.2	K00382
Arachidonic acid metabolism	ko00590	1	14	52	6191	Solyc07g014730.2	K01047
Sulfur metabolism	ko00920	1	40	52	6191	Solyc12g013560.1	K01082
Endocytosis	ko04144	1	193	52	6191	Solyc01g091910.2	K01115
Ribosome	ko03010	1	465	52	6191	Solyc08g074710.1	K02878
Fatty acid metabolism	ko01212	1	116	52	6191	Solyc06g059720.2	K03921
Fatty acid degradation	ko00071	1	71	52	6191	Solyc03g044200.2	K00121
Cutin, suberine and wax biosynthesis	ko00073	1	36	52	6191	Solyc07g006890.1	K13407
Steroid biosynthesis	ko00100	1	35	52	6191	Solyc01g111830.2	K08242
Valine, leucine and isoleucine degradation	ko00280	1	84	52	6191	Solyc05g053100.2	K00382
Degradation of aromatic compounds	ko01220	1	12	52	6191	Solyc03g044200.2	K00121
Linoleic acid metabolism	ko00591	1	32	52	6191	Solyc07g014730.2	K01047
ovate vs. MuMADS1 transformants
#KEGG_n	19	KEGG_N	6191
#Pathway	ko_ID	DEG	Gene	DEG_all	Gene_all
Photosynthesis - antenna proteins	ko00196	3	33	19	6191	Solyc06g063370.2;Solyc09g014520.2;Solyc12g009200.1	K08916+K08915+K08908
Photosynthesis	ko00195	2	180	19	6191	Solyc02g069450.2;Solyc10g077120.1	K02694+K02723
Glyoxylate and dicarboxylate metabolism	ko00630	2	78	19	6191	Solyc01g111630.2;Solyc02g063150.2	K15893+K01602
Protein processing in endoplasmic reticulum	ko04141	2	274	19	6191	Solyc06g005450.1;Solyc07g056390.2	K03283+K10950
Regulation of autophagy	ko04140	1	42	19	6191	Solyc06g068450.1	K07198
Starch and sucrose metabolism	ko00500	1	253	19	6191	Solyc04g015560.2	K05349
Pentose and glucuronate interconversions	ko00040	1	138	19	6191	Solyc09g091430.2	K01728
RNA degradation	ko03018	1	154	19	6191	Solyc09g091180.2	K04077
Plant-pathogen interaction	ko04626	1	211	19	6191	Solyc06g051920.2	K05391
Phenylpropanoid biosynthesis	ko00940	1	237	19	6191	Solyc04g015560.2	K05349
Carbon fixation in photosynthetic organisms	ko00710	1	95	19	6191	Solyc02g063150.2	K01602
Glycine, serine and threonine metabolism	ko00260	1	74	19	6191	Solyc01g111630.2	K15893
Carbon metabolism	ko01200	1	288	19	6191	Solyc02g063150.2	K01602
Nitrogen metabolism	ko00910	1	37	19	6191	Solyc11g013810.1	K10534
SNARE interactions in vesicular transport	ko04130	1	49	19	6191	Solyc06g008520.2	K08504
Cyanoamino acid metabolism	ko00460	1	50	19	6191	Solyc04g015560.2	K05349
Terpenoid backbone biosynthesis	ko00900	1	59	19	6191	Solyc03g115980.1	K10960
Spliceosome	ko03040	1	219	19	6191	Solyc06g005450.1	K03283
Circadian rhythm - plant	ko04712	1	50	19	6191	Solyc12g057040.1	K12118
Porphyrin and chlorophyll metabolism	ko00860	1	51	19	6191	Solyc03g115980.1	K10960
Endocytosis	ko04144	1	193	19	6191	Solyc06g005450.1	K03283
Plant hormone signal transduction	ko04075	1	379	19	6191	Solyc06g082640.2	K14502
ovate vs. MaOFP1 transformants
#KEGG_n	72	KEGG_N	6191
#Pathway	ko_ID	DEG	Gene	DEG_all	Gene_all
Circadian rhythm - plant	ko04712	8	50	72	6191	Solyc01g005300.2;Solyc03g081240.2;Solyc03g115770.2;Solyc04g049670.2;Solyc04g071990.2;Solyc10g005080.2;Solyc12g056650.1;Solyc12g057040.1	K12116+K12130+K12127+K12129+K12124+K12133+K12124+K12118
Glycolysis / Gluconeogenesis	ko00010	7	146	72	6191	Solyc02g086970.2;Solyc02g087770.2;Solyc03g044200.2;Solyc06g050990.2;Solyc06g064900.2;Solyc08g081930.2;Solyc09g011810.2	K00128+K01785+K00121+K03103+K00128+K01792+K03841
Plant hormone signal transduction	ko04075	5	379	72	6191	Solyc01g107390.2;Solyc03g122190.2;Solyc04g072460.2;Solyc09g008170.1;Solyc12g009220.1	K14487+K13464+K14431+K14488+K13464
Carbon metabolism	ko01200	5	288	72	6191	Solyc01g005560.2;Solyc03g044200.2;Solyc04g009030.2;Solyc07g055060.2;Solyc09g011810.2	K00031+K00121+K05298+K01595+K03841
Arginine and proline metabolism	ko00330	5	96	72	6191	Solyc01g080280.2;Solyc01g087590.2;Solyc02g086970.2;Solyc06g064900.2;Solyc12g038970.1	K01915+K13366+K00128+K00128+K10536
Glutathione metabolism	ko00480	5	122	72	6191	Solyc01g005560.2;Solyc04g009530.2;Solyc07g056430.2;Solyc07g056470.2;Solyc07g056490.2	K00031+K00799+K00799+K00799+K00799
Photosynthesis	ko00195	4	180	72	6191	Solyc02g069450.2;Solyc02g090030.2;Solyc06g060340.2;Solyc10g077120.1	K02694+K02716+K03542+K02723
Protein processing in endoplasmic reticulum	ko04141	4	274	72	6191	Solyc06g005450.1;Solyc08g062340.2;Solyc09g015000.2;Solyc10g086680.1	K03283+K13993+K13993+K13993
Fatty acid degradation	ko00071	4	71	72	6191	Solyc02g086970.2;Solyc03g044200.2;Solyc06g064900.2;Solyc10g085200.1	K00128+K00121+K00128+K00232
Peroxisome	ko04146	4	108	72	6191	Solyc01g005560.2;Solyc03g031600.2;Solyc03g122130.2;Solyc10g085200.1	K00031+K13347+K11517+K00232
beta-Alanine metabolism	ko00410	4	71	72	6191	Solyc01g087590.2;Solyc02g086970.2;Solyc06g064900.2;Solyc09g075920.1	K13366+K00128+K00128+K00276
Pyruvate metabolism	ko00620	4	110	72	6191	Solyc02g086970.2;Solyc06g048530.2;Solyc06g064900.2;Solyc07g055060.2	K00128+K01069+K00128+K01595
Phenylpropanoid biosynthesis	ko00940	4	237	72	6191	Solyc03g025380.2;Solyc04g015560.2;Solyc11g010960.1;Solyc11g018800.1	K00430+K05349+K00083+K00430
Carbon fixation in photosynthetic organisms	ko00710	3	95	72	6191	Solyc04g009030.2;Solyc07g055060.2;Solyc09g011810.2	K05298+K01595+K03841
Tryptophan metabolism	ko00380	3	47	72	6191	Solyc02g086970.2;Solyc06g008050.2;Solyc06g064900.2	K00128+K11816+K00128
Starch and sucrose metabolism	ko00500	3	253	72	6191	Solyc04g015560.2;Solyc09g092130.2;Solyc10g047030.1	K05349+K00696+K15920
Glyoxylate and dicarboxylate metabolism	ko00630	3	78	72	6191	Solyc01g080280.2;Solyc03g122130.2;Solyc06g061070.2	K01915+K11517+K02437
Histidine metabolism	ko00340	3	44	72	6191	Solyc02g086970.2;Solyc06g064900.2;Solyc08g068630.2	K00128+K00128+K01590
Phenylalanine metabolism	ko00360	3	190	72	6191	Solyc03g025380.2;Solyc09g075920.1;Solyc11g018800.1	K00430+K00276+K00430
Glycine, serine and threonine metabolism	ko00260	3	74	72	6191	Solyc06g061070.2;Solyc08g080190.2;Solyc09g075920.1	K02437+K00108+K00276
Photosynthesis - antenna proteins	ko00196	2	33	72	6191	Solyc06g063370.2;Solyc07g063600.2	K08916+K08914
Limonene and pinene degradation	ko00903	2	18	72	6191	Solyc02g086970.2;Solyc06g064900.2	K00128+K00128
Tyrosine metabolism	ko00350	2	57	72	6191	Solyc03g044200.2;Solyc09g075920.1	K00121+K00276
Biosynthesis of amino acids	ko01230	2	260	72	6191	Solyc01g005560.2;Solyc01g080280.2	K00031+K01915
Porphyrin and chlorophyll metabolism	ko00860	2	51	72	6191	Solyc06g053980.2;Solyc11g012850.1	K08099+K13600
Valine, leucine and isoleucine degradation	ko00280	2	84	72	6191	Solyc02g086970.2;Solyc06g064900.2	K00128+K00128
Ribosome	ko03010	2	465	72	6191	Solyc10g006030.2;Solyc12g014390.1	K02946+K02871
Lysine degradation	ko00310	2	61	72	6191	Solyc02g086970.2;Solyc06g064900.2	K00128+K00128
Plant-pathogen interaction	ko04626	2	211	72	6191	Solyc01g010020.2;Solyc02g065000.1	K13448+K13448
Glycerolipid metabolism	ko00561	2	75	72	6191	Solyc02g086970.2;Solyc06g064900.2	K00128+K00128
Pentose and glucuronate interconversions	ko00040	2	138	72	6191	Solyc02g086970.2;Solyc06g064900.2	K00128+K00128
Ascorbate and aldarate metabolism	ko00053	2	58	72	6191	Solyc02g086970.2;Solyc06g064900.2	K00128+K00128
Carotenoid biosynthesis	ko00906	1	44	72	6191	Solyc06g036260.2	K15746
Pentose phosphate pathway	ko00030	1	59	72	6191	Solyc09g011810.2	K03841
Amino sugar and nucleotide sugar metabolism	ko00520	1	140	72	6191	Solyc10g047030.1	K15920
Alanine, aspartate and glutamate metabolism	ko00250	1	56	72	6191	Solyc01g080280.2	K01915
Citrate cycle (TCA cycle)	ko00020	1	60	72	6191	Solyc01g005560.2	K00031
Endocytosis	ko04144	1	193	72	6191	Solyc06g005450.1	K03283
Purine metabolism	ko00230	1	239	72	6191	Solyc02g078400.2	K01466
Glycosylphosphatidylinositol(GPI)-anchor biosynthesis	ko00563	1	26	72	6191	Solyc02g081610.1	K03859
Nitrogen metabolism	ko00910	1	37	72	6191	Solyc01g080280.2	K01915
Ubiquitin mediated proteolysis	ko04120	1	190	72	6191	Solyc02g078210.2	K10581
Fatty acid metabolism	ko01212	1	116	72	6191	Solyc10g085200.1	K00232
Brassinosteroid biosynthesis	ko00905	1	14	72	6191	Solyc06g051750.2	K09588
Biosynthesis of unsaturated fatty acids	ko01040	1	54	72	6191	Solyc10g085200.1	K00232
RNA transport	ko03013	1	199	72	6191	Solyc11g069700.1	K03231
RNA degradation	ko03018	1	154	72	6191	Solyc09g091180.2	K04077
Protein export	ko03060	1	59	72	6191	Solyc09g009940.2	K03106
Degradation of aromatic compounds	ko01220	1	12	72	6191	Solyc03g044200.2	K00121
Cysteine and methionine metabolism	ko00270	1	110	72	6191	Solyc07g049550.2	K05933
Tropane, piperidine and pyridine alkaloid biosynthesis	ko00960	1	39	72	6191	Solyc09g075920.1	K00276
Galactose metabolism	ko00052	1	66	72	6191	Solyc02g087770.2	K01785
2-Oxocarboxylic acid metabolism	ko01210	1	67	72	6191	Solyc01g005560.2	K00031
Spliceosome	ko03040	1	219	72	6191	Solyc06g005450.1	K03283
alpha-Linolenic acid metabolism	ko00592	1	67	72	6191	Solyc10g085200.1	K00232
ABC transporters	ko02010	1	37	72	6191	Solyc08g076720.2	K05658
Fructose and mannose metabolism	ko00051	1	67	72	6191	Solyc09g011810.2	K03841
Cyanoamino acid metabolism	ko00460	1	50	72	6191	Solyc04g015560.2	K05349
Inositol phosphate metabolism	ko00562	1	81	72	6191	Solyc06g050990.2	K03103
Isoquinoline alkaloid biosynthesis	ko00950	1	26	72	6191	Solyc09g075920.1	K00276
SNARE interactions in vesicular transport	ko04130	1	49	72	6191	Solyc06g008520.2	K08504
ovate vs. MuMADS1+MaOFP1 transformants
#KEGG_n	117	KEGG_N	6191
#Pathway	ko_ID	DEG	Gene	DEG_all	Gene_all
Carbon metabolism	ko01200	13	288	117	6191	Solyc02g062340.2;Solyc02g063150.2;Solyc02g085950.2;Solyc03g034220.2;Solyc04g009030.2;Solyc04g011510.2;Solyc07g005390.2;Solyc07g032740.2;Solyc08g066100.2;Solyc08g076220.2;Solyc09g011810.2;Solyc10g075170.1;Solyc10g085550.1	K01623+K01602+K01602+K01602+K05298+K01803+K00131+K14454+K00850+K00855+K03841+K14455+K01689
Carbon fixation in photosynthetic organisms	ko00710	10	95	117	6191	Solyc02g062340.2;Solyc02g063150.2;Solyc02g085950.2;Solyc03g034220.2;Solyc04g009030.2;Solyc04g011510.2;Solyc07g032740.2;Solyc08g076220.2;Solyc09g011810.2;Solyc10g075170.1	K01623+K01602+K01602+K01602+K05298+K01803+K14454+K00855+K03841+K14455
Photosynthesis	ko00195	10	180	117	6191	Solyc02g069450.2;Solyc02g079950.2;Solyc02g090030.2;Solyc03g120640.2;Solyc06g074200.2;Solyc06g082950.2;Solyc06g083680.2;Solyc07g044860.2;Solyc07g054290.1;Solyc07g066150.1	K02694+K08901+K02716+K02695+K14332+K02699+K02693+K02717+K08902+K08905
Plant-pathogen interaction	ko04626	9	211	117	6191	Solyc01g099620.2;Solyc02g065000.1;Solyc02g070890.2;Solyc02g088090.1;Solyc04g009640.2;Solyc04g018110.1;Solyc04g058170.1;Solyc05g052050.1;Solyc06g051920.2	K13447+K13448+K13420+K02183+K13420+K13448+K13448+K13432+K05391
Glycolysis / Gluconeogenesis	ko00010	8	146	117	6191	Solyc02g062340.2;Solyc04g011510.2;Solyc07g005390.2;Solyc08g066100.2;Solyc09g005110.2;Solyc09g011810.2;Solyc10g076510.1;Solyc10g085550.1	K01623+K01803+K00131+K00850+K01568+K03841+K01568+K01689
Biosynthesis of amino acids	ko01230	8	260	117	6191	Solyc02g062340.2;Solyc03g083440.2;Solyc04g011510.2;Solyc07g032740.2;Solyc08g066100.2;Solyc09g090900.2;Solyc10g075170.1;Solyc10g085550.1	K01623+K00264+K01803+K14454+K00850+K01703+K14455+K01689
Plant hormone signal transduction	ko04075	8	379	117	6191	Solyc01g095700.2;Solyc01g096340.2;Solyc02g064810.1;Solyc02g092820.2;Solyc03g007310.2;Solyc03g122190.2;Solyc08g005050.2;Solyc09g008170.1	K14496+K14488+K14487+K14487+K14496+K13464+K13422+K14488
Photosynthesis - antenna proteins	ko00196	6	33	117	6191	Solyc06g063370.2;Solyc07g022900.2;Solyc07g063600.2;Solyc09g014520.2;Solyc10g006230.2;Solyc12g009200.1	K08916+K08911+K08914+K08915+K08908+K08908
Glyoxylate and dicarboxylate metabolism	ko00630	6	78	117	6191	Solyc01g111630.2;Solyc02g063150.2;Solyc02g085950.2;Solyc03g034220.2;Solyc06g061070.2;Solyc11g008620.1	K15893+K01602+K01602+K01602+K02437+K01091
Cysteine and methionine metabolism	ko00270	5	110	117	6191	Solyc07g026650.2;Solyc07g032740.2;Solyc08g081540.2;Solyc08g081550.2;Solyc10g075170.1	K05933+K14454+K01762+K01762+K14455
Glycine, serine and threonine metabolism	ko00260	5	74	117	6191	Solyc01g111630.2;Solyc06g061070.2;Solyc06g071290.2;Solyc08g079430.2;Solyc08g080190.2	K15893+K02437+K00130+K00276+K00108
Fructose and mannose metabolism	ko00051	5	67	117	6191	Solyc02g062340.2;Solyc02g063220.2;Solyc04g011510.2;Solyc08g066100.2;Solyc09g011810.2	K01623+K01809+K01803+K00850+K03841
Protein processing in endoplasmic reticulum	ko04141	5	274	117	6191	Solyc02g078320.1;Solyc04g049450.2;Solyc06g005450.1;Solyc07g056390.2;Solyc11g066060.1	K10666+K09580+K03283+K10950+K03283
Alanine, aspartate and glutamate metabolism	ko00250	4	56	117	6191	Solyc03g083440.2;Solyc04g025530.2;Solyc07g032740.2;Solyc10g075170.1	K00264+K01580+K14454+K14455
Pentose phosphate pathway	ko00030	4	59	117	6191	Solyc02g062340.2;Solyc07g005390.2;Solyc08g066100.2;Solyc09g011810.2	K01623+K00131+K00850+K03841
Arginine and proline metabolism	ko00330	4	96	117	6191	Solyc02g067530.2;Solyc03g031880.2;Solyc07g032740.2;Solyc10g075170.1	K00472+K17839+K14454+K14455
Starch and sucrose metabolism	ko00500	4	253	117	6191	Solyc04g015560.2;Solyc07g064180.2;Solyc09g092130.2;Solyc11g008720.1	K05349+K01051+K00696+K01188
Phenylpropanoid biosynthesis	ko00940	4	237	117	6191	Solyc04g015560.2;Solyc11g008720.1;Solyc11g011340.1;Tomato_newGene_2147	K05349+K01188+K00083+K00487
Phenylalanine metabolism	ko00360	4	190	117	6191	Solyc07g032740.2;Solyc08g079430.2;Solyc10g075170.1;Tomato_newGene_2147	K14454+K00276+K14455+K00487
Glycerolipid metabolism	ko00561	3	75	117	6191	Solyc01g094170.2;Solyc06g009270.2;Solyc06g050130.2	K09480+K00901+K07407
Porphyrin and chlorophyll metabolism	ko00860	3	51	117	6191	Solyc01g102410.2;Solyc06g053980.2;Solyc10g008740.2	K01885+K08099+K03405
2-Oxocarboxylic acid metabolism	ko01210	3	67	117	6191	Solyc07g032740.2;Solyc09g090900.2;Solyc10g075170.1	K14454+K01703+K14455
Tropane, piperidine and pyridine alkaloid biosynthesis	ko00960	3	39	117	6191	Solyc07g032740.2;Solyc08g079430.2;Solyc10g075170.1	K14454+K00276+K14455
Fatty acid metabolism	ko01212	3	116	117	6191	Solyc06g053480.2;Solyc06g071060.1;Tomato_newGene_2315	K03921+K00059+K09458
Isoquinoline alkaloid biosynthesis	ko00950	3	26	117	6191	Solyc07g032740.2;Solyc08g079430.2;Solyc10g075170.1	K14454+K00276+K14455
RNA degradation	ko03018	3	154	117	6191	Solyc08g066100.2;Solyc09g091180.2;Solyc10g085550.1	K00850+K04077+K01689
Tyrosine metabolism	ko00350	3	57	117	6191	Solyc07g032740.2;Solyc08g079430.2;Solyc10g075170.1	K14454+K00276+K14455
Valine, leucine and isoleucine degradation	ko00280	3	84	117	6191	Solyc01g108030.2;Solyc05g056480.2;Solyc06g059840.2	K01969+K00166+K00166
Fatty acid biosynthesis	ko00061	3	67	117	6191	Solyc06g053480.2;Solyc06g071060.1;Tomato_newGene_2315	K03921+K00059+K09458
Glutathione metabolism	ko00480	3	122	117	6191	Solyc07g056470.2;Solyc09g011580.2;Solyc09g011600.2	K00799+K00799+K00799
beta-Alanine metabolism	ko00410	3	71	117	6191	Solyc03g031880.2;Solyc04g025530.2;Solyc08g079430.2	K17839+K01580+K00276
alpha-Linolenic acid metabolism	ko00592	3	67	117	6191	Solyc02g085730.2;Solyc04g079730.1;Solyc12g094520.1	K10525+K01723+K10526
Phenylalanine, tyrosine and tryptophan biosynthesis	ko00400	2	56	117	6191	Solyc07g032740.2;Solyc10g075170.1	K14454+K14455
Phosphatidylinositol signaling system	ko04070	2	83	117	6191	Solyc02g088090.1;Solyc06g009270.2	K02183+K00901
Biosynthesis of unsaturated fatty acids	ko01040	2	54	117	6191	Solyc06g053480.2;Solyc06g071060.1	K03921+K00059
Endocytosis	ko04144	2	193	117	6191	Solyc06g005450.1;Solyc11g066060.1	K03283+K03283
Vitamin B6 metabolism	ko00750	2	15	117	6191	Solyc06g062540.2;Solyc06g062550.2	K13248+K13248
Cyanoamino acid metabolism	ko00460	2	50	117	6191	Solyc04g015560.2;Solyc11g008720.1	K05349+K01188
Carotenoid biosynthesis	ko00906	2	44	117	6191	Solyc08g075320.2;Solyc12g056600.2	K09843+K09841
Spliceosome	ko03040	2	219	117	6191	Solyc06g005450.1;Solyc11g066060.1	K03283+K03283
Amino sugar and nucleotide sugar metabolism	ko00520	2	140	117	6191	Solyc02g063220.2;Solyc07g016160.2	K01809+K12446
Taurine and hypotaurine metabolism	ko00430	2	13	117	6191	Solyc02g067440.2;Solyc04g025530.2	K10712+K01580
Glycerophospholipid metabolism	ko00564	2	102	117	6191	Solyc04g072020.2;Solyc06g009270.2	K14156+K00901
Terpenoid backbone biosynthesis	ko00900	2	59	117	6191	Solyc02g082260.2;Solyc05g055760.2	K00021+K01823
Biotin metabolism	ko00780	2	25	117	6191	Solyc06g071060.1;Tomato_newGene_2315	K00059+K09458
Ubiquinone and other terpenoid-quinone biosynthesis	ko00130	2	43	117	6191	Solyc07g017770.2;Tomato_newGene_2147	K09833+K00487
Galactose metabolism	ko00052	2	66	117	6191	Solyc06g050130.2;Solyc08g066100.2	K07407+K00850
Butanoate metabolism	ko00650	1	30	117	6191	Solyc04g025530.2	K01580
Aminoacyl-tRNA biosynthesis	ko00970	1	65	117	6191	Solyc01g102410.2	K01885
ABC transporters	ko02010	1	37	117	6191	Solyc08g076720.2	K05658
Flavonoid biosynthesis	ko00941	1	64	117	6191	Tomato_newGene_2147	K00487
Cutin, suberine and wax biosynthesis	ko00073	1	36	117	6191	Solyc06g074390.2	K13356
Peroxisome	ko04146	1	108	117	6191	Solyc06g074390.2	K13356
SNARE interactions in vesicular transport	ko04130	1	49	117	6191	Solyc06g008520.2	K08504
Thiamine metabolism	ko00730	1	10	117	6191	Solyc07g064160.2	K03146
Pentose and glucuronate interconversions	ko00040	1	138	117	6191	Solyc07g064180.2	K01051
One carbon pool by folate	ko00670	1	19	117	6191	Solyc04g071700.2	K01934
Ubiquitin mediated proteolysis	ko04120	1	190	117	6191	Solyc06g051980.2	K04506
Phagosome	ko04145	1	100	117	6191	Solyc10g080940.1	K07375
Lysine degradation	ko00310	1	61	117	6191	Solyc09g090810.1	K11420
Regulation of autophagy	ko04140	1	42	117	6191	Solyc06g068450.1	K07198
C5-Branched dibasic acid metabolism	ko00660	1	10	117	6191	Solyc09g090900.2	K01703
Nitrogen metabolism	ko00910	1	37	117	6191	Solyc03g083440.2	K00264
Inositol phosphate metabolism	ko00562	1	81	117	6191	Solyc04g011510.2	K01803
RNA transport	ko03013	1	199	117	6191	Solyc06g074400.2	K18213
Degradation of aromatic compounds	ko01220	1	12	117	6191	Tomato_newGene_2147	K00487
N-Glycan biosynthesis	ko00510	1	46	117	6191	Solyc06g074960.2	K00902
Sulfur metabolism	ko00920	1	40	117	6191	Solyc02g078860.2	K01082
Glycosphingolipid biosynthesis - globo series	ko00603	1	9	117	6191	Solyc06g050130.2	K07407
Linoleic acid metabolism	ko00591	1	32	117	6191	Solyc01g099200.2	K15718
Stilbenoid, diarylheptanoid and gingerol biosynthesis	ko00945	1	50	117	6191	Tomato_newGene_2147	K00487
Valine, leucine and isoleucine biosynthesis	ko00290	1	29	117	6191	Solyc09g090900.2	K01703
Sphingolipid metabolism	ko00600	1	32	117	6191	Solyc06g050130.2	K07407
Diterpenoid biosynthesis	ko00904	1	43	117	6191	Solyc07g061730.2	K04125

## Sheet: Sheet6
Table S6 The expression data of enriched key DEGs in different assemblies
WT vs. ovate
#ID	NR_annotation	log2FC	regulated
Solyc04g077470.2	probable xyloglucan glycosyltransferase 12	2.63087	up
Solyc04g009630.2	alpha-glucosidase	2.21125	up
Solyc06g050130.2	alpha-galactosidase	2.26674	up
Tomato_newGene_120	GPI mannosyltransferase 3-like	2.41428	up
Solyc04g071070.2	extensin-3	-3.31294	down
Solyc07g063880.2	putative beta-glucosidase 41	-2.97443	down
Solyc10g079280.1	probable sugar phosphate/phosphate translocator	6.07004	up
Solyc04g015560.2	lysosomal beta glucosidase-like	2.95635	up
Solyc01g081390.2	xylulose 5-phosphate/phosphate translocator	3.16115	up
Solyc04g009030.2	glyceraldehyde-3-phosphate dehydrogenase A	6.24098	up
Solyc02g080570.2	starch synthase III	3.33093	up
Solyc10g086520.1	expansin-A3	4.49467	up
Solyc08g077910.2	expansin-like B1	-9.02968	down
Solyc07g016160.2	L-arabinokinase-like	3.95068	up
Solyc02g063150.2	ribulose bisphosphate carboxylase small chain 1	+∞	up
Solyc09g098590.2	sucrose synthase 2-like	3.43421	up
Solyc11g005560.1	cellulose synthase A catalytic subunit 5	3.18147	up
Solyc01g081610.2	beta-hexosaminidase 1 precursor	2.05798	up
Solyc12g008340.1	probable glycosyltransferase	3.66238	up
Solyc03g097050.2	cellulose synthase-like protein D3	5.2828	up
Solyc04g064720.2	maltose excess protein 1-lik	5.63029	up
Solyc01g098500.2	sugar transporter ERD6-like 5 isoform X1	3.25642	up
Solyc05g050990.1	UDP-glucuronate 4-epimerase 3-like	5.00072	up
Solyc05g049980.2	probable polygalacturonase	4.84391	up
Solyc10g008300.2	mannan endo-1,4-beta-mannosidase 2	3.68988	up
Solyc02g091680.2	probable beta-D-xylosidase 6	2.24139	up
Solyc07g009380.2	xyloglucan endotransglycosylase LeXET2 precursor	7.47962	up
Solyc04g077030.2	xylulose kinase-like	2.17669	up
Solyc03g117190.1	extensin-1-like	2.72351	up
Solyc05g012510.2	alpha-1,4 glucan phosphorylase L-2 isozyme, chloroplastic/amyloplastic	7.62875	up
Solyc09g092160.2	beta-galactosidase isoform X1	1.84561	up
Solyc08g081930.2	putative glucose-6-phosphate 1-epimerase	2.46726	up
Solyc09g075360.2	endo-1,4-beta-glucanase precursor	-6.17336	down
Solyc01g111340.2	endo-1,4-beta-xylanase UM03411 isoform X1	3.39749	up
Solyc01g106010.2	fructose-1,6-bisphosphatase, chloroplastic	2.79513	up
Solyc02g083700.2	lysosomal alpha-mannosidase	5.52617	up
Solyc04g072920.2	probable trehalose-phosphate phosphatase J	3.50719	up
Solyc02g078230.1	callose synthase 11-like	3.75517	up
Solyc02g067080.2	UDP-glucose 6-dehydrogenase 1	2.65219	up
Solyc09g010080.2	beta-fructofuranosidase	+∞	up
Solyc03g119080.2	beta-mannosidase enzyme precursor	3.3999	up
Solyc11g007770.1	glycosyltransferase family protein 64 protein C5	-6.69196	down
Solyc07g052690.2	beta-amylase	3.15014	up
Solyc03g114710.2	UDP-glycosyltransferase 89B1	2.09906	up
Solyc10g074620.1	cellulose synthase-like protein D4	-7.64112	down
Solyc09g008320.2	probable xyloglucan endotransglucosylase/hydrolase protein 32	5.22957	up
Solyc11g010350.1	probable glucan 1,3-beta-glucosidase D isoform X2	4.65305	up
Solyc04g064790.2	putative UDP-glucuronate:xylan alpha-glucuronosyltransferase 3	2.52422	up
Solyc07g062070.2	ribokinase	-2.08339	down
Solyc02g087550.2	xylosyltransferase 1-like	2.399	up
Solyc11g066820.1	glucomannan 4-beta-mannosyltransferase 2	1.87865	up
Solyc11g069040.2	lactoylglutathione lyase	2.42188	up
Solyc02g089640.2	xyloglucan glycosyltransferase 4	5.55382	up
Solyc03g083090.2	soluble starch synthase 1, chloroplastic/amyloplastic isoform X1	4.09733	up
Solyc12g010540.1	UDP-glucuronate 4-epimerase 1-like	5.7969	up
Solyc01g091200.2	UDP-glucuronate 4-epimerase 3	4.75619	up
Solyc01g104950.2	beta-xylosidase/alpha-L-arabinofuranosidase 2	4.33407	up
Solyc01g008710.2	mannan endo-1,4-beta-mannosidase 4 precursor	5.27601	up
Solyc07g064170.2	pectinesterase 1 precursor	4.16363	up
Solyc09g092130.2	sucrose-phosphate synthase B	4.88804	up
Solyc12g014420.1	glucan endo-1,3-beta-glucosidase 13-like	3.66868	up
Solyc03g065340.2	alpha-1,4 glucan phosphorylase L-1 isozyme	2.44728	up
Solyc10g086730.1	fructose-1,6-bisphosphatase, chloroplastic	3.11211	up
Solyc08g075530.2	neutral alpha-glucosidase C	1.92537	up
Solyc06g068770.2	probable beta-1,4-xylosyltransferase IRX10L	5.41673	up
Solyc03g097560.2	bidirectional sugar transporter SWEET14-like	6.17369	up
Solyc09g011810.2	fructose-1,6-bisphosphatase, chloroplastic-like	5.21545	up
Solyc04g016470.2	glucan endo-1,3-beta-D-glucosidase precursor	2.75236	up
Solyc12g056640.1	UDP-galactose transporter 2	2.84859	up
Solyc06g083580.2	probable pectate lyase 8	4.01468	up
Solyc04g081400.2	plastidic hexokinase	3.33247	up
Solyc07g055930.2	probable galacturonosyltransferase 15	2.54278	up
Solyc02g091490.2	fructokinase 3	2.52383	up
Solyc11g072750.1	chitinase 2-like	-4.33985	down
Solyc01g091260.2	alpha-glucan phosphorylase	-3.98989	down
Solyc02g078150.2	beta-galactosidase 3-like	-5.86748	down
Solyc07g052230.2	polygalacturonase-1 non-catalytic subunit beta precursor	3.96366	up
Solyc01g007000.2	ribulose bisphosphate carboxylase small chain 2A, chloroplastic	5.5807	up
Solyc01g015000.2	pectinesterase 2.1	3.66929	up
Solyc07g064180.2	mannan endo-1,4-beta-mannosidase 3	3.03477	up
Solyc02g071500.2	fructose-bisphosphate aldolase 1	-3.19553	down
Solyc12g013560.1	galacturonosyltransferase 8-like	-2.52726	down
Solyc09g065030.2	probable galacturonosyltransferase 9	4.33012	up
Solyc06g076040.2	starch synthase VI	4.75942	up
Solyc01g094170.2	xyloglucan endotransglucosylase-hydrolase XTH9 precursor	-3.60047	down
Solyc12g011030.1	xyloglucan endotransglucosylase-hydrolase XTH9 precursor	4.64554	up
WT vs. MuMADS1 transformants
#ID	NR_annotation	log2FC	regulated
Solyc04g077470.2	probable xyloglucan glycosyltransferase 12	3.52295	up
Solyc06g005970.2	lysosomal beta glucosidase-like	2.90401	up
Solyc04g009630.2	alpha-glucosidase	2.48576	up
Solyc03g006630.2	UDP-glucose 6-dehydrogenase 2	-4.9031	down
Solyc02g087870.2	agamous-like MADS-box protein AGL62	-3.15221	down
Solyc01g106700.2	cellulose synthase A catalytic subunit 2	3.09703	up
Solyc08g007150.1	putative beta-glucosidase 41	-4.40311	down
Solyc05g012450.2	probable pectate lyase 8	3.56776	up
Solyc10g006860.2	starch synthase III	2.79442	up
Solyc11g040050.1	endoglucanase 2-like	-2.42561	down
Solyc01g096080.2	expansin-A3	-3.12585	down
Solyc01g097920.2	sucrose synthase 2-like	-4.77125	down
Solyc01g091800.2	sucrose synthase 5-like	3.4115	up
Solyc04g072030.1	pectinesterase 3	5.95071	up
Solyc09g042260.2	cellulose synthase A catalytic subunit 5	-1.91568	down
Solyc12g006700.1	beta-hexosaminidase 1 precursor	-3.67432	down
Solyc11g008870.1	cellulose synthase-like protein D3	2.83655	up
Solyc08g068070.2	xylosyltransferase 2-like	-2.82508	down
Solyc08g006820.2	putative glucose-6-phosphate 1-epimerase	2.854	up
Solyc09g075480.2	lysosomal alpha-mannosidase	3.01596	up
Solyc09g059470.2	probable trehalose-phosphate phosphatase J	5.23367	up
Solyc09g082130.2	UDP-glucose 6-dehydrogenase 1	2.2261	up
Solyc02g085030.2	expansin precursor	3.55677	up
Solyc01g020190.2	beta-fructofuranosidase	-6.18019	down
Solyc03g097370.2	beta-mannosidase enzyme precursor	2.18481	up
Solyc03g120740.1	alpha-xylosidase 1	-5.09159	down
Solyc03g007890.2	beta-amylase	-6.90863	down
Solyc03g114750.2	cellulose synthase-like protein D4	4.45385	up
Solyc01g097370.1	putative UDP-glucuronate:xylan alpha-glucuronosyltransferase 3	-5.88825	down
Solyc12g097040.1	glucomannan 4-beta-mannosyltransferase 2	-3.10943	down
Solyc04g009440.2	xyloglucan glycosyltransferase 4	-3.92338	down
Solyc07g055660.2	soluble starch synthase 1, chloroplastic/amyloplastic isoform X1	-1.84572	down
Solyc05g009800.2	endo-beta-1,4-D-glucanase precursor	2.03679	up
Solyc09g008080.2	UDP-glucuronate 4-epimerase 1-like	-3.50009	down
Solyc09g065240.2	pectinesterase 1 precursor	3.88335	up
Solyc04g079120.2	sucrose-phosphate synthase B	1.86327	up
Solyc09g092130.2	probable beta-1,3-galactosyltransferase 14	3.59154	up
Solyc01g102680.2	UDP-galactose transporter 2	-5.00472	down
Solyc07g064560.2	plastidic hexokinase	-2.01886	down
Solyc01g087080.2	probable galacturonosyltransferase 15	-5.04202	down
Solyc05g007280.2	fructokinase 3	2.78795	up
Solyc10g084160.1	alpha glucosidase II precursor	-1.82569	down
Tomato_newGene_1845	xyloglucan galactosyltransferase KATAMARI1-like	-2.00521	down
Solyc05g007490.2	beta-galactosidase precursor	2.99301	up
Solyc05g009550.2	mannan endo-1,4-beta-mannosidase 3	1.84215	up
Solyc05g047460.2	UDP-glucose 4-epimerase GEPI48-like	2.68168	up
Solyc11g008150.1	galacturonosyltransferase 8-like	2.27741	up
Solyc01g088590.2	fructose-bisphosphate aldolase cytoplasmic isozyme-like	4.15625	up
Solyc11g012720.1	beta-glucosidase 40-like	-2.21712	down
Tomato_newGene_1133	probable galacturonosyltransferase 9	-3.56799	down
Solyc08g007470.1	starch synthase VI	-4.98559	down
Solyc02g089440.2	probable galacturonosyltransferase 9	2.09565	up
Solyc07g042830.2	starch synthase VI	-2.08702	down
Solyc12g011030.1	xyloglucan endotransglucosylase-hydrolase XTH9 precursor	4.12742	up
WT vs. MaOFP1 transformants
#ID	NR_annotation	log2FC	regulated
Solyc06g005970.2	lysosomal beta glucosidase-like	2.90269	up
Solyc04g009630.2	alpha-glucosidase	2.30404	up
Solyc01g007330.2	ribulose-1,5-bisphosphate carboxylase/oxygenase large subunit	2.48306	up
Solyc07g063880.2	putative beta-glucosidase 41	-3.0942	down
Solyc10g079280.1	probable sugar phosphate/phosphate translocator	6.09453	up
Solyc01g081390.2	xylulose 5-phosphate/phosphate translocator, chloroplastic	2.85839	up
Solyc10g086520.1	expansin-A3	3.07382	up
Solyc03g098290.2	sucrose synthase 5-like	5.13261	up
Solyc03g097050.2	cellulose synthase-like protein D3	3.32809	up
Solyc01g098500.2	sugar transporter ERD6-like 5 isoform X1	3.06686	up
Solyc11g042460.1	non-lysosomal glucosylceramidase	2.44161	up
Solyc10g008300.2	mannan endo-1,4-beta-mannosidase 2	2.79878	up
Solyc07g063110.2	xylosyltransferase 2-like	4.09311	up
Solyc02g091680.2	probable beta-D-xylosidase 6	2.27032	up
Solyc04g011510.2	triosephosphate isomerase, cytosolic	-3.8831	down
Solyc01g095470.2	putative glucose-6-phosphate 1-epimerase	3.32755	up
Solyc03g077910.2	xylosyltransferase 1-like	2.8523	up
Solyc01g111340.2	endo-1,4-beta-xylanase UM03411 isoform X1	3.72298	up
Solyc01g106010.2	fructose-1,6-bisphosphatase, chloroplastic	2.55784	up
Solyc01g006670.2	UDP-glycosyltransferase 92A1-like	-2.56623	down
Solyc10g047030.1	beta-D-xylosidase 1 precursor	2.2261	up
Solyc03g119080.2	beta-mannosidase enzyme precursor	2.75462	up
Solyc05g009470.2	alpha-xylosidase 1	3.55395	up
Solyc07g052690.2	beta-amylase	3.60659	up
Solyc03g114710.2	UDP-glycosyltransferase 89B1	2.69443	up
Solyc10g074620.1	cellulose synthase-like protein D4	-6.5996	down
Solyc12g010200.1	probable galacturonosyltransferase 6 isoform X1	1.9315	up
Solyc04g064790.2	putative UDP-glucuronate:xylan alpha-glucuronosyltransferase 3	2.526	up
Solyc04g082400.2	1,4-alpha-glucan-branching enzyme-like	2.29043	up
Solyc07g062070.2	ribokinase	-1.79749	down
Solyc02g087550.2	xylosyltransferase 1-like	2.02569	up
Solyc11g066820.1	glucomannan 4-beta-mannosyltransferase 2	2.22274	up
Solyc03g083090.2	soluble starch synthase 1	3.33456	up
Solyc08g082250.2	endo-beta-1,4-D-glucanase precursor	4.37041	up
Solyc12g010540.1	UDP-glucuronate 4-epimerase 1-like	4.25126	up
Solyc10g007200.2	probable beta-1,3-galactosyltransferase 14	2.08762	up
Solyc10g085230.1	UDP-glucose iridoid glucosyltransferase-like	3.32437	up
Solyc08g075530.2	neutral alpha-glucosidase C	1.89221	up
Solyc10g085280.1	UDP-glucose iridoid glucosyltransferase-like	4.21663	up
Solyc12g056640.1	UDP-galactose transporter 2	2.53953	up
Solyc04g081400.2	plastidic hexokinase	3.18344	up
Solyc07g055930.2	probable galacturonosyltransferase 15	2.37083	up
Solyc02g091490.2	fructokinase 3	2.54047	up
Solyc12g044880.1	beta-galactosidase precursor	2.07336	up
Solyc12g013750.1	mannan endo-1,4-beta-mannosidase 3	-1.80427	down
WT vs. MuMADS1+MaOFP1 transformants
#ID	NR_annotation	log2FC	regulated
Solyc04g074950.2	endo-1,3;1,4-beta-D-glucanase-like	3.03325	up
Solyc02g069830.2	UDP-glucose 6-dehydrogenase 2	2.51767	up
Solyc02g088380.2	extensin-3	3.09818	up
Solyc05g010180.2	ribulose-1,5-bisphosphate carboxylase/oxygenase large subunit (chloroplast)	3.4035	up
Solyc01g007330.2	cellulose synthase A catalytic subunit 2	2.81552	up
Solyc12g056580.1	cellulose synthase A catalytic subunit 2	3.59696	up
Solyc04g009050.2	probable galacturonosyltransferase 14	2.16244	up
Solyc04g005480.1	cellulose synthase A catalytic subunit 1	2.8794	up
Solyc02g083880.2	probable trehalose-phosphate phosphatase J	4.03659	up
Solyc01g067300.2	xyloglucan galactosyltransferase KATAMARI1-like	3.10102	up
Solyc01g007030.2	beta-fructofuranosidase	4.33697	up
Solyc09g010080.2	beta-mannosidase enzyme precursor	+∞	up
Solyc07g065080.2	cellulose synthase-like protein D4	2.04383	up
Solyc05g009870.2	xyloglucan galactosyltransferase KATAMARI1	-2.38384	down
Solyc01g081270.2	UDP-galactose transporter 2	-5.81499	down
Solyc09g011860.2	cellulose synthase A catalytic subunit 3	3.04012	up
Solyc08g036620.2	UDP-glucose 4-epimerase GEPI48-lik	9.59405	up
ovate vs. MuMADS1 transformants
#ID	NR_annotation	log2FC	regulated
Solyc04g015560.2	lysosomal beta glucosidase-like	-1.66246	down
Solyc09g091430.2	probable pectate lyase 8	3.35653	up
Solyc02g063150.2	ribulose bisphosphate carboxylase small chain 1	-∞	down
ovate vs. MaOFP1 transformants
#ID	NR_annotation	log2FC	regulated
Solyc04g071650.2	cellulose synthase A catalytic subunit 2	-3.39348	down
Solyc04g015560.2	lysosomal beta glucosidase-like	-3.37961	down
Solyc04g009030.2	glyceraldehyde-3-phosphate dehydrogenase A, chloroplastic	-3.38422	down
Solyc04g071540.2	sterol 3-beta-glucosyltransferase UGT80B1	1.4595	up
Solyc03g093140.2	putative glycerol-3-phosphate transporter 1	2.43856	up	-∞
Solyc08g081930.2	putative glucose-6-phosphate 1-epimerase	-1.50286	down
Solyc03g077910.2	xylosyltransferase 1-like	3.42695	up
Solyc10g047030.1	beta-D-xylosidase 1 precursor	2.0917	up
Solyc11g007770.1	glycosyltransferase family protein 64 protein C5	2.42882	up
Solyc11g017010.1	sucrose transport protein	-1.52852	down
Solyc12g056960.1	probable glucan 1,3-beta-glucosidase A	-3.98217	down
Solyc09g092130.2	sucrose-phosphate synthase B	-2.44732	down
Solyc02g067690.2	UDP-glycosyltransferase 90A1	-2.783	down
Solyc06g068770.2	probable beta-1,4-xylosyltransferase IRX10	-6.43339	down
Solyc12g096820.1	UDP-glycosyltransferase 74E2-like	-5.49227	down
Solyc09g011810.2	fructose-1,6-bisphosphatase, chloroplastic-like	-2.72354	down
Solyc04g016470.2	glucan endo-1,3-beta-D-glucosidase precursor	-2.93353	down
ovate vs. MuMADS1+MaOFP1 transformants
#ID	NR_annotation	log2FC	regulated
Solyc06g050130.2	alpha-galactosidase	-1.78908	down
Solyc04g071650.2	cellulose synthase A catalytic subunit 2	1.95228	up
Solyc04g015560.2	lysosomal beta glucosidase-like	-2.11515	down
Solyc04g009030.2	glyceraldehyde-3-phosphate dehydrogenase A, chloroplastic	-3.08862	down
Solyc07g016160.2	L-arabinokinase-like	-2.6846	down
Solyc02g063150.2	ribulose bisphosphate carboxylase small chain 1	-∞	down
Solyc01g098500.2	sugar transporter ERD6-like 5 isoform X1	-2.01269	down
Solyc08g066100.2	ATP-dependent 6-phosphofructokinase 6	2.847	up
Solyc03g077910.2	xylosyltransferase 1-like	2.88754	up
Solyc02g079220.2	hexose transporter 1	2.64897	up
Solyc08g081620.2	endo-1,4-beta-glucanase precursor	-3.09293	down
Solyc03g078490.2	7-deoxyloganetin glucosyltransferase-like	4.08166	up
Solyc11g008720.1	beta-glucosidase 42	-1.97169	down
Solyc11g066820.1	glucomannan 4-beta-mannosyltransferase 2	-1.89953	down
Solyc02g085950.2	ribulose bisphosphate carboxylase small chain 3B	-4.74263	down
Solyc01g008710.2	mannan endo-1,4-beta-mannosidase 4 precursor	-6.50506	down
Solyc09g092130.2	sucrose-phosphate synthase B	-2.81298	down
Solyc09g011810.2	fructose-1,6-bisphosphatase, chloroplastic-like	-4.39486	down
Solyc04g016470.2	glucan endo-1,3-beta-D-glucosidase precursor	-4.78118	down
Solyc09g075820.2	hexose transporter	3.90926	up
Solyc07g065660.2	cellulose synthase-like protein E1	3.96771	up
Solyc02g062340.2	fructose-bisphosphate aldolase 1, chloroplastic-like	-6.20709	down
Solyc02g063220.2	mannose-6-phosphate isomerase 1-like	2.07	up

## Sheet: Sheet7
Table S7 The DEGs regulated by OVATE, MuMADS1,MaOFP1 and MuMADS1+MaOFP1
DEGs regulated by OVATE
Carbohydrate metabolism		cell wall metabolism
#ID	NR_annotation	#ID	NR_annotation
Solyc04g015560.2	lysosomal beta glucosidase-like	Solyc06g083580.2	probable pectate lyase 8
Solyc01g007000.2	ribulose bisphosphate carboxylase small chain 2A, chloroplastic	Solyc07g009380.2	xyloglucan endotransglycosylase LeXET2 precursor
Solyc04g077030.2	xylulose kinase-like	Solyc02g078230.1	callose synthase 11-like
Solyc04g009030.2	glyceraldehyde-3-phosphate dehydrogenase A	Solyc05g049980.2	probable polygalacturonase
Solyc08g081930.2	putative glucose-6-phosphate 1-epimerase	Solyc09g008320.2	probable xyloglucan endotransglucosylase/hydrolase protein 32
Solyc07g016160.2	L-arabinokinase-like	Solyc11g010350.1	probable glucan 1,3-beta-glucosidase D isoform X2
Solyc06g050130.2	alpha-galactosidase	Solyc11g072750.1	chitinase 2-like
Solyc01g091260.2	alpha-glucan phosphorylase	Solyc01g094170.2	xyloglucan endotransglucosylase-hydrolase XTH9 precursor
Solyc02g078150.2	beta-galactosidase 3-like	Solyc11g007770.1	glycosyltransferase family protein 64 protein C5
Solyc04g064720.2	maltose excess protein 1-lik	Solyc12g008340.1	probable glycosyltransferase
Tomato_newGene_120	GPI mannosyltransferase 3-like	Solyc03g065340.2	alpha-1,4 glucan phosphorylase L-1 isozyme
Solyc08g075530.2	neutral alpha-glucosidase C	Solyc06g068770.2	probable beta-1,4-xylosyltransferase IRX10L
Solyc03g097560.2	bidirectional sugar transporter SWEET14-like	Solyc03g117190.1	extensin-1-like
Solyc09g011810.2	fructose-1,6-bisphosphatase, chloroplastic-like	Solyc04g016470.2	glucan endo-1,3-beta-D-glucosidase precursor
Solyc07g063880.2	putative beta-glucosidase 41	Solyc07g052230.2	polygalacturonase-1 non-catalytic subunit beta precursor
Solyc10g079280.1	probable sugar phosphate/phosphate translocator	Solyc12g014420.1	glucan endo-1,3-beta-glucosidase 13-like
Solyc03g083090.2	soluble starch synthase 1, chloroplastic/amyloplastic isoform X1	Solyc02g067080.2	UDP-glucose 6-dehydrogenase 1
Solyc02g063150.2	ribulose bisphosphate carboxylase small chain 1	Solyc11g005560.1	cellulose synthase A catalytic subunit 5
Solyc04g009630.2	alpha-glucosidase	Solyc03g097050.2	cellulose synthase-like protein D3
Solyc01g081390.2	xylulose 5-phosphate/phosphate translocator	Solyc05g050990.1	UDP-glucuronate 4-epimerase 3-like
Solyc02g091680.2	probable beta-D-xylosidase 6	Solyc10g008300.2	mannan endo-1,4-beta-mannosidase 2
Solyc05g012510.2	alpha-1,4 glucan phosphorylase L-2 isozyme, chloroplastic/amyloplastic	Solyc01g008710.2	mannan endo-1,4-beta-mannosidase 4 precursor
Solyc09g092160.2	beta-galactosidase isoform X1	Solyc10g074620.1	cellulose synthase-like protein D4
Solyc09g075360.2	endo-1,4-beta-glucanase precursor	Solyc04g064790.2	putative UDP-glucuronate:xylan alpha-glucuronosyltransferase 3
Solyc01g106010.2	fructose-1,6-bisphosphatase, chloroplastic	Solyc07g064180.2	mannan endo-1,4-beta-mannosidase 3
Solyc02g083700.2	lysosomal alpha-mannosidase	Solyc12g011030.1	xyloglucan endotransglucosylase-hydrolase XTH9 precursor
Solyc04g072920.2	probable trehalose-phosphate phosphatase J	Solyc12g013560.1	galacturonosyltransferase 8-like
Solyc09g010080.2	beta-fructofuranosidase	Solyc09g065030.2	probable galacturonosyltransferase 9
Solyc03g119080.2	beta-mannosidase enzyme precursor	Solyc11g066820.1	glucomannan 4-beta-mannosyltransferase 2
Solyc07g052690.2	beta-amylase	Solyc02g089640.2	xyloglucan glycosyltransferase 4
Solyc07g062070.2	ribokinase	Solyc07g055930.2	probable galacturonosyltransferase 15
Solyc02g071500.2	fructose-bisphosphate aldolase 1	Solyc12g010540.1	UDP-glucuronate 4-epimerase 1-like
Solyc06g076040.2	starch synthase VI	Solyc01g091200.2	UDP-glucuronate 4-epimerase 3
Solyc02g080570.2	starch synthase III	Solyc03g114710.2	UDP-glycosyltransferase 89B1
Solyc02g087550.2	xylosyltransferase 1-like	Solyc04g077470.2	probable xyloglucan glycosyltransferase 12
Solyc11g069040.2	lactoylglutathione lyase	Solyc04g071070.2	extensin-3
Solyc10g086730.1	fructose-1,6-bisphosphatase, chloroplastic	Solyc10g086520.1	expansin-A3
Solyc01g098500.2	sugar transporter ERD6-like 5 isoform X1	Solyc08g077910.2	expansin-like B1
Solyc12g056640.1	UDP-galactose transporter 2	Solyc01g015000.2	pectinesterase 2.1
Solyc04g081400.2	plastidic hexokinase	Solyc07g064170.2	pectinesterase 1 precursor
Solyc02g091490.2	fructokinase 3	Solyc01g111340.2	endo-1,4-beta-xylanase UM03411 isoform X1
Solyc01g081610.2	beta-hexosaminidase 1 precursor
Solyc01g104950.2	beta-xylosidase/alpha-L-arabinofuranosidase 2
Solyc09g098590.2	sucrose synthase 2-like
Solyc09g092130.2	sucrose-phosphate synthase B
DEGs regulated by MuMADS1
Carbohydrate metabolism		cell wall metabolism
#ID	NR_annotation	#ID	NR_annotation
Carbohydrate metabolism		cell wall metabolism
Solyc04g015560.2	lysosomal beta glucosidase-like	Solyc06g083580.2	probable pectate lyase 8
Solyc01g007000.2	ribulose bisphosphate carboxylase small chain 2A, chloroplastic	Solyc03g117190.1	extensin-1-like
Solyc04g009030.2	glyceraldehyde-3-phosphate dehydrogenase A	Solyc11g072750.1	chitinase 2-like
Solyc06g050130.2	alpha-galactosidase	Solyc07g009380.2	xyloglucan endotransglycosylase LeXET2 precursor
Solyc07g016160.2	L-arabinokinase-like	Solyc02g078230.1	callose synthase 11-like
Solyc03g097560.2	bidirectional sugar transporter SWEET14-like	Solyc09g008320.2	probable xyloglucan endotransglucosylase/hydrolase protein 32
Solyc04g077030.2	xylulose kinase-like	Solyc12g014420.1	glucan endo-1,3-beta-glucosidase 13-like
Solyc08g081930.2	putative glucose-6-phosphate 1-epimerase	Solyc03g065340.2	alpha-1,4 glucan phosphorylase L-1 isozyme
Solyc08g075530.2	neutral alpha-glucosidase C	Solyc01g094170.2	xyloglucan endotransglucosylase-hydrolase XTH9 precursor
Solyc04g064720.2	maltose excess protein 1-lik	Solyc05g049980.2	probable polygalacturonase
Solyc09g011810.2	fructose-1,6-bisphosphatase, chloroplastic-like	Solyc12g008340.1	probable glycosyltransferase
Solyc01g091260.2	alpha-glucan phosphorylase	Solyc11g007770.1	glycosyltransferase family protein 64 protein C5
Solyc02g078150.2	beta-galactosidase 3-like	Solyc11g010350.1	probable glucan 1,3-beta-glucosidase D isoform X2
Tomato_newGene_120	GPI mannosyltransferase 3-like	Solyc07g052230.2	polygalacturonase-1 non-catalytic subunit beta precursor
Solyc01g106010.2	fructose-1,6-bisphosphatase, chloroplastic	Solyc04g016470.2	glucan endo-1,3-beta-D-glucosidase precursor
Solyc07g062070.2	ribokinase	Solyc06g068770.2	probable beta-1,4-xylosyltransferase IRX10L
Solyc01g104950.2	beta-xylosidase/alpha-L-arabinofuranosidase 2	Solyc04g071070.2	extensin-3
Solyc10g086730.1	fructose-1,6-bisphosphatase, chloroplastic	Solyc03g114710.2	UDP-glycosyltransferase 89B1
Solyc01g098500.2	sugar transporter ERD6-like 5 isoform X1	Solyc01g111340.2	endo-1,4-beta-xylanase UM03411 isoform X1
Solyc02g091680.2	probable beta-D-xylosidase 6
Solyc05g012510.2	alpha-1,4 glucan phosphorylase L-2 isozyme, chloroplastic/amyloplastic
Solyc11g069040.2	lactoylglutathione lyase
Solyc10g079280.1	probable sugar phosphate/phosphate translocator
Solyc01g081390.2	xylulose 5-phosphate/phosphate translocator
Solyc02g063150.2	ribulose bisphosphate carboxylase small chain 1
DEGs regulated by MaOFP1
Carbohydrate metabolism		cell wall metabolism
#ID	NR_annotation	#ID	NR_annotation
Solyc04g015560.2	lysosomal beta glucosidase-like	Solyc06g083580.2	probable pectate lyase 8
Solyc01g007000.2	ribulose bisphosphate carboxylase small chain 2A, chloroplastic	Solyc03g117190.1	extensin-1-like
Solyc04g009030.2	glyceraldehyde-3-phosphate dehydrogenase A, chloroplastic	Solyc11g072750.1	chitinase 2-like
Solyc09g011810.2	fructose-1,6-bisphosphatase, chloroplastic-like	Solyc07g009380.2	xyloglucan endotransglycosylase LeXET2 precursor
Solyc08g081930.2	putative glucose-6-phosphate 1-epimerase	Solyc02g078230.1	callose synthase 11-like
Solyc03g097560.2	bidirectional sugar transporter SWEET14-like	Solyc09g008320.2	probable xyloglucan endotransglucosylase/hydrolase protein 32
Solyc04g077030.2	xylulose kinase-like	Solyc04g016470.2	glucan endo-1,3-beta-D-glucosidase precursor
Solyc01g091260.2	alpha-glucan phosphorylase	Solyc03g065340.2	alpha-1,4 glucan phosphorylase L-1 isozyme
Solyc08g075530.2	neutral alpha-glucosidase C	Solyc11g007770.1	glycosyltransferase family protein 64 protein C5
Solyc06g050130.2	alpha-galactosidase	Solyc05g049980.2	probable polygalacturonase
Tomato_newGene_120	GPI mannosyltransferase 3-like	Solyc06g068770.2	probable beta-1,4-xylosyltransferase IRX10
Solyc07g016160.2	L-arabinokinase-like	Solyc07g052230.2	polygalacturonase-1 non-catalytic subunit beta precursor
Solyc04g064720.2	maltose excess protein 1-lik	Solyc01g094170.2	xyloglucan endotransglucosylase-hydrolase XTH9 precursor
Solyc02g078150.2	beta-galactosidase 3-like	Solyc12g014420.1	glucan endo-1,3-beta-glucosidase 13-like
Solyc03g093140.2	putative glycerol-3-phosphate transporter 1	Solyc11g010350.1	probable glucan 1,3-beta-glucosidase D isoform X2
Solyc06g076040.2	starch synthase VI	Solyc12g008340.1	probable glycosyltransferase
Solyc09g092130.2	sucrose-phosphate synthase B	Solyc01g015000.2	pectinesterase 2.1
Solyc02g071500.2	fructose-bisphosphate aldolase 1	Solyc07g064170.2	pectinesterase 1 precursor
Solyc09g010080.2	beta-fructofuranosidase	Solyc04g071650.2	cellulose synthase A catalytic subunit 2
Solyc02g083700.2	lysosomal alpha-mannosidase	Solyc02g067080.2	UDP-glucose 6-dehydrogenase 1
Solyc04g072920.2	probable trehalose-phosphate phosphatase J	Solyc12g011030.1	xyloglucan endotransglucosylase-hydrolase XTH9 precursor
Solyc04g071540.2	sterol 3-beta-glucosyltransferase UGT80B1	Solyc03g077910.2	xylosyltransferase 1-like
Solyc11g069040.2	lactoylglutathione lyase	Solyc12g096820.1	UDP-glycosyltransferase 74E2-like
Solyc02g091680.2	probable beta-D-xylosidase 6	Solyc04g077470.2	probable xyloglucan glycosyltransferase 12
Solyc02g080570.2	starch synthase III	Solyc04g016470.2	glucan endo-1,3-beta-D-glucosidase precursor
Solyc10g047030.1	beta-D-xylosidase 1 precursor	Solyc02g089640.2	xyloglucan glycosyltransferase 4
Solyc01g081610.2	beta-hexosaminidase 1 precursor	Solyc12g056960.1	probable glucan 1,3-beta-glucosidase A
Solyc11g017010.1	sucrose transport protein	Solyc05g012510.2	alpha-1,4 glucan phosphorylase L-2 isozyme, chloroplastic/amyloplastic
Solyc01g104950.2	beta-xylosidase/alpha-L-arabinofuranosidase 2	Solyc04g071070.2	extensin-3
		Solyc08g077910.2	expansin-like B1
		Solyc02g067690.2	UDP-glycosyltransferase 90A1
DEGs regulated by MuMADS1+MaOFP1
Carbohydrate metabolism		cell wall metabolism
#ID	NR_annotation	#ID	NR_annotation
Solyc04g015560.2	lysosomal beta glucosidase-like	Solyc06g083580.2	probable pectate lyase 8
Solyc02g085950.2	ribulose bisphosphate carboxylase small chain 3B	Solyc03g117190.1	extensin-1-like
Solyc09g011810.2	fructose-1,6-bisphosphatase, chloroplastic-like	Solyc11g072750.1	chitinase 2-like
Solyc02g078150.2	beta-galactosidase 3-like	Solyc02g078230.1	callose synthase 11-like
Solyc06g050130.2	alpha-galactosidase	Solyc09g008320.2	probable xyloglucan endotransglucosylase/hydrolase protein 32
Solyc04g009030.2	glyceraldehyde-3-phosphate dehydrogenase A, chloroplastic	Solyc04g016470.2	glucan endo-1,3-beta-D-glucosidase precursor
Solyc07g016160.2	L-arabinokinase-like	Solyc01g094170.2	xyloglucan endotransglucosylase-hydrolase XTH9 precursor
Solyc08g081930.2	putative glucose-6-phosphate 1-epimerase	Solyc07g052230.2	polygalacturonase-1 non-catalytic subunit beta precursor
Tomato_newGene_120	GPI mannosyltransferase 3-like	Solyc06g068770.2	probable beta-1,4-xylosyltransferase IRX10L
Solyc04g064720.2	maltose excess protein 1-lik	Solyc12g014420.1	glucan endo-1,3-beta-glucosidase 13-like
Solyc04g077030.2	xylulose kinase-like	Solyc03g065340.2	alpha-1,4 glucan phosphorylase L-1 isozyme
Solyc01g091260.2	alpha-glucan phosphorylase	Solyc11g010350.1	probable glucan 1,3-beta-glucosidase D isoform X2
Solyc08g075530.2	neutral alpha-glucosidase C	Solyc11g007770.1	glycosyltransferase family protein 64 protein C5
Solyc03g097560.2	bidirectional sugar transporter SWEET14-like	Solyc07g009380.2	xyloglucan endotransglycosylase LeXET2 precursor
Solyc02g080570.2	starch synthase III	Solyc05g049980.2	probable polygalacturonase
Solyc09g098590.2	sucrose synthase 2-like	Solyc12g008340.1	probable glycosyltransferase
Solyc01g081610.2	beta-hexosaminidase 1 precursor	Solyc03g077910.2	xylosyltransferase 1-like
Solyc05g012510.2	alpha-1,4 glucan phosphorylase L-2 isozyme, chloroplastic/amyloplastic	Solyc04g071650.2	cellulose synthase A catalytic subunit 2
Solyc09g092160.2	beta-galactosidase isoform X1	Solyc12g011030.1	xyloglucan endotransglucosylase-hydrolase XTH9 precursor
Solyc01g106010.2	fructose-1,6-bisphosphatase, chloroplastic	Solyc12g013560.1	galacturonosyltransferase 8-like
Solyc02g083700.2	lysosomal alpha-mannosidase	Solyc01g015000.2	pectinesterase 2.1
Solyc04g072920.2	probable trehalose-phosphate phosphatase J	Solyc08g081620.2	endo-1,4-beta-glucanase precursor
Solyc07g052690.2	beta-amylase	Solyc07g055930.2	probable galacturonosyltransferase 15
Solyc07g062070.2	ribokinase	Solyc04g016470.2	glucan endo-1,3-beta-D-glucosidase precursor
Solyc11g069040.2	lactoylglutathione lyase	Solyc07g064170.2	pectinesterase 1 precursor
Solyc03g083090.2	soluble starch synthase 1, chloroplastic/amyloplastic isoform X1	Solyc01g008710.2	mannan endo-1,4-beta-mannosidase 4 precursor
Solyc09g092130.2	sucrose-phosphate synthase B	Solyc12g010540.1	UDP-glucuronate 4-epimerase 1-like
Solyc10g086730.1	fructose-1,6-bisphosphatase, chloroplastic	Solyc02g089640.2	xyloglucan glycosyltransferase 4
Solyc04g081400.2	plastidic hexokinase	Solyc11g066820.1	glucomannan 4-beta-mannosyltransferase 2
Solyc02g091490.2	fructokinase 3	Solyc10g074620.1	cellulose synthase-like protein D4
Solyc11g008720.1	beta-glucosidase 42	Solyc04g064790.2	putative UDP-glucuronate:xylan alpha-glucuronosyltransferase 3
Solyc06g076040.2	starch synthase VI	Solyc07g065660.2	cellulose synthase-like protein E1
Solyc04g009630.2	alpha-glucosidase	Solyc01g111340.2	endo-1,4-beta-xylanase UM03411 isoform X1
Solyc07g063880.2	putative beta-glucosidase 41	Solyc10g008300.2	mannan endo-1,4-beta-mannosidase 2
Solyc10g079280.1	probable sugar phosphate/phosphate translocator	Solyc10g086520.1	expansin-A3
Solyc01g081390.2	xylulose 5-phosphate/phosphate translocator	Solyc08g077910.2	expansin-like B1
Solyc02g079220.2	hexose transporter 1	Solyc04g077470.2	probable xyloglucan glycosyltransferase 12
Solyc09g075820.2	hexose transporter	Solyc03g114710.2	UDP-glycosyltransferase 89B1
Solyc02g062340.2	fructose-bisphosphate aldolase 1, chloroplastic-like	Solyc03g078490.2	7-deoxyloganetin glucosyltransferase-like
Solyc02g063220.2	mannose-6-phosphate isomerase 1-like
Solyc08g066100.2	ATP-dependent 6-phosphofructokinase 6
Solyc02g063150.2	ribulose bisphosphate carboxylase small chain 1
Solyc01g098500.2	sugar transporter ERD6-like 5 isoform X1
Solyc01g104950.2	beta-xylosidase/alpha-L-arabinofuranosidase 2

## Sheet: Sheet8
Table S8 The primer sequences used for qRT-PCR
Gene	Forward primers(5’-3’)	Reverse primers(5’-3’)
Solyc07g063880.2	TCCTTACAGACGCGGAGTCG	TCCCTTATGGCAGCAGAGAGA
Solyc02g067080.2	CAACCGTGAAACAAGTCAGCG	GAATCCCAGCTGACTGCATCA
Solyc12g010540.1	TGAAAGGGTGTGTTGGGTCA	CCGGTTTGCAAGTTGGTTG
Solyc02g088630.2	GCTTGGGACATTACCTCCTGC	GGACGGAGATGCTCAAACCC
Solyc03g119080.2	AATGGTATGGATTATGCGGGC	TGGCGCTTAAGCAATTTCTTG
Solyc04g081400.2	ACAGTCGTGGACATTTGCGA	TGCAGCTCCAATACCAGATCC
18S	CTGGTTGATCCTGCCAGTAGT	GGTTGAGGTACGCAAACCTG
